# Supplementary material for: Bis[μ-2-(4-hy­droxy­phen­yl)acetato]-κ3 O,O′:O;κ3 O:O,O′-bis­{aqua­(4,4′-bipyridine-κN)[2-(4-hy­droxy­phen­yl)acetato-κ2 O,O′]samarium(III)} monohydrate
Source: Acta Crystallogr Sect E Struct Rep Online. 2010 Nov 6;66(Pt 12):m1511–2. doi: 10.1107/S1600536810044454 (PMC3011563; doi:10.1107/S1600536810044454)
Supplement: Supplementary file 2 [file e-66-m1511-Isup2.hkl]

# 
# h,k,l, Fc-squared, Fo-squared, sigma(Fo-squared) and status flag 
# 
data_I
_shelx_title ' J in P-1' 
_shelx_refln_list_code          4 
_shelx_F_calc_maximum      367.21 
_exptl_crystal_F_000      1584.00 
_reflns_d_resolution_high  0.7650 
 
loop_ 
 _symmetry_equiv_pos_as_xyz 
 'x, y, z' 
 '-x, -y, -z' 
 
_cell_length_a    11.7589 
_cell_length_b    16.3141 
_cell_length_c    18.4618 
_cell_angle_alpha  83.619 
_cell_angle_beta   72.025 
_cell_angle_gamma  70.941 
 
_shelx_F_squared_multiplier     1.000 
 
loop_ 
 _refln_index_h 
 _refln_index_k 
 _refln_index_l 
 _refln_F_squared_calc 
 _refln_F_squared_meas 
 _refln_F_squared_sigma 
 _refln_observed_status 
   1   0   0     9172.87    10088.11    395.49 o 
   2   0   0    69073.66    69196.27   2665.20 o 
   3   0   0     2028.69     2377.78     88.33 o 
   4   0   0    13899.72    15129.66    494.14 o 
   5   0   0    13795.24    13612.91    383.84 o 
   6   0   0      146.45      119.24     14.22 o 
   7   0   0    10771.26    10874.44    257.37 o 
   8   0   0     9452.28     9404.27    320.61 o 
   9   0   0     1056.16     1162.45     71.20 o 
  10   0   0     2035.59     2103.63    131.11 o 
  11   0   0      134.85      122.89     60.53 o 
  12   0   0      732.33      750.21    127.27 o 
  13   0   0      874.35      915.67    147.21 o 
 -13   1   0      230.32      417.74    112.28 o 
 -12   1   0      106.31       -0.71     54.59 o 
 -11   1   0      822.12      986.82     97.42 o 
 -10   1   0        7.08       -4.49     35.64 o 
  -9   1   0     3061.27     3074.13    353.89 o 
  -8   1   0     5452.25     5702.04    206.50 o 
  -7   1   0     7414.06     7675.08    187.45 o 
  -6   1   0     8276.44     8570.67    204.49 o 
  -5   1   0     7381.42     7723.77    183.58 o 
  -4   1   0     9613.09     9619.71    321.63 o 
  -3   1   0     4938.97     5402.37    183.43 o 
  -2   1   0    68362.45    69607.74   3691.66 o 
  -1   1   0    45341.69    38951.60   2181.06 o 
   1   1   0    19179.94    20109.67    779.81 o 
   2   1   0     3874.83     4208.45    171.24 o 
   3   1   0      454.93      451.14     26.10 o 
   4   1   0    33589.00    34299.08   1096.74 o 
   5   1   0     2608.97     2725.23     90.06 o 
   6   1   0    25737.64    25294.66    701.67 o 
   7   1   0     1873.58     1759.15    109.14 o 
   8   1   0     4157.13     4044.75    135.80 o 
   9   1   0     1426.93     1672.79     84.06 o 
  10   1   0      302.51      345.60     42.51 o 
  11   1   0     1131.70     1244.32    147.92 o 
  12   1   0      113.29       28.57     58.12 o 
  13   1   0     2553.91     2491.75    230.65 o 
  14   1   0     1461.02     1621.19    199.96 o 
 -12   2   0       25.67       53.60     66.18 o 
 -11   2   0      483.26      465.67     71.96 o 
 -10   2   0     4667.45     5159.86    254.91 o 
  -9   2   0       58.06       57.12     36.35 o 
  -8   2   0     6422.06     6856.46    308.51 o 
  -7   2   0     3568.86     3971.05    153.24 o 
  -6   2   0      304.59      321.29     21.44 o 
  -5   2   0      469.57      621.31     44.13 o 
  -4   2   0       99.12      100.71     14.84 o 
  -3   2   0    53525.90    54937.31   1748.46 o 
  -2   2   0    14189.33    14136.22    804.94 o 
  -1   2   0    14896.39    15185.13    603.41 o 
   0   2   0     5297.36     5802.77    232.99 o 
   1   2   0       10.75       -4.55      4.55 o 
   2   2   0    52918.71    52867.06   2808.52 o 
   3   2   0     5229.60     5688.12    166.70 o 
   4   2   0    16220.26    15919.21    398.82 o 
   5   2   0    36676.64    36640.20   1004.43 o 
   6   2   0     1827.31     1941.63     71.52 o 
   7   2   0     7515.65     7561.57    226.78 o 
   8   2   0        5.18       -3.36     14.78 o 
   9   2   0      302.18      323.09     37.76 o 
  10   2   0     3513.39     3704.25    151.56 o 
  11   2   0      299.54      263.74     73.25 o 
  12   2   0     3168.99     3601.72    285.09 o 
  13   2   0      358.16      379.98    104.22 o 
  14   2   0      685.29      514.33    121.19 o 
 -11   3   0     1924.08     2264.00    234.11 o 
 -10   3   0     1672.18     1851.85    131.04 o 
  -9   3   0     6587.40     7165.60    327.95 o 
  -8   3   0      346.58      414.89     51.14 o 
  -7   3   0      112.55      181.59     35.91 o 
  -6   3   0       28.03       46.30     15.68 o 
  -5   3   0     2585.47     2815.19     85.42 o 
  -4   3   0    59540.87    60729.96   1668.94 o 
  -3   3   0      188.36      184.61     24.39 o 
  -2   3   0    31079.62    31706.30   1787.07 o 
  -1   3   0     2121.58     2207.56     76.80 o 
   0   3   0      724.55      701.38     61.97 o 
   1   3   0     1149.99     1180.12     75.94 o 
   2   3   0       37.56       46.71      6.37 o 
   3   3   0    58640.64    59099.11   1634.51 o 
   4   3   0    10294.99    10387.41    242.23 o 
   5   3   0     3556.27     3422.92    131.23 o 
   6   3   0     4680.52     4225.07    166.03 o 
   7   3   0        0.04        0.46     19.57 o 
   8   3   0      822.97      907.26     50.35 o 
   9   3   0     1045.05     1045.81     57.51 o 
  10   3   0     4601.32     4366.16    172.47 o 
  11   3   0     5341.03     5366.09    254.82 o 
  12   3   0      170.02      -28.57     54.02 o 
  13   3   0     1690.17     1625.43    187.09 o 
  14   3   0       66.21       60.81     76.79 o 
 -11   4   0     3582.94     3757.64    212.07 o 
 -10   4   0     1731.13     1700.53    167.44 o 
  -9   4   0      282.79      490.01     95.31 o 
  -8   4   0      131.02      143.88     26.35 o 
  -7   4   0       39.27       26.16     18.46 o 
  -6   4   0     5239.40     5446.23    172.18 o 
  -5   4   0    11692.10    12480.65    415.95 o 
  -4   4   0     4706.66     4989.17    221.00 o 
  -3   4   0    36108.66    36633.59   1181.37 o 
  -2   4   0     2055.82     2069.68     78.00 o 
  -1   4   0     2591.12     2713.30     72.87 o 
   0   4   0     2963.98     2938.17     77.06 o 
   1   4   0    18629.03    19428.06    780.69 o 
   2   4   0   105111.95   104366.90   3301.60 o 
   3   4   0      659.35      741.66     23.72 o 
   4   4   0    55574.05    56626.92   1388.87 o 
   5   4   0     9928.46    10181.69    288.94 o 
   6   4   0        1.32        3.89      9.03 o 
   7   4   0     2598.75     2770.42    113.80 o 
   8   4   0      223.68      218.54     29.69 o 
   9   4   0     7737.64     7824.51    241.00 o 
  10   4   0     1185.00     1120.70     81.95 o 
  11   4   0     2001.68     1886.18    122.15 o 
  12   4   0      521.99      624.84     77.70 o 
  13   4   0        7.48      -55.44     55.44 o 
  14   4   0      179.43      160.51     83.72 o 
 -11   5   0       73.07      -63.78     63.78 o 
 -10   5   0      234.48      189.04     54.94 o 
  -9   5   0       37.88       31.31     36.27 o 
  -8   5   0      628.91      661.02     55.10 o 
  -7   5   0     8379.44     9116.79    304.83 o 
  -6   5   0      357.55      392.22     34.44 o 
  -5   5   0     3820.09     3429.91    133.64 o 
  -4   5   0     7332.90     7095.36    212.01 o 
  -3   5   0     1763.64     1621.71     68.21 o 
  -2   5   0     4274.99     4401.95    118.78 o 
  -1   5   0      280.10      265.18     16.73 o 
   0   5   0    21867.87    20887.32   1135.72 o 
   1   5   0    26635.62    24301.04   1485.36 o 
   2   5   0    19365.00    18358.52    671.95 o 
   3   5   0    34977.51    34827.73    719.29 o 
   4   5   0       70.95       78.77      9.18 o 
   5   5   0        1.52       -3.61      8.70 o 
   6   5   0     2911.62     3000.66     91.12 o 
   7   5   0     1372.25     1290.59     51.96 o 
   8   5   0     9672.01     9115.03    271.63 o 
   9   5   0      168.70      190.79     27.58 o 
  10   5   0     7434.48     7483.64    235.84 o 
  11   5   0      572.27      628.39    100.52 o 
  12   5   0       11.03       -0.09     37.23 o 
  13   5   0      149.31      212.06     57.62 o 
  14   5   0        0.28       40.73     76.36 o 
 -11   6   0      246.02       81.31     81.46 o 
 -10   6   0       12.06       48.22     62.79 o 
  -9   6   0      666.75      735.69     85.20 o 
  -8   6   0     3282.06     3523.17    130.77 o 
  -7   6   0      567.71      630.35     41.63 o 
  -6   6   0    10213.95    10445.66    279.44 o 
  -5   6   0     1595.10     1573.92     64.77 o 
  -4   6   0     5404.49     5558.11    171.77 o 
  -3   6   0      592.23      593.18     30.10 o 
  -2   6   0       80.79      132.66     13.42 o 
  -1   6   0    26703.77    24927.68    700.10 o 
   0   6   0     1482.52     1425.36     67.37 o 
   1   6   0    23517.98    24247.57    673.60 o 
   2   6   0    19465.68    20088.35    449.53 o 
   3   6   0     2140.39     2301.71     56.53 o 
   4   6   0     5576.28     6125.35    186.33 o 
   5   6   0      112.22       89.62     13.30 o 
   6   6   0    16608.64    16526.82    420.20 o 
   7   6   0    10093.61     9986.78    265.03 o 
   8   6   0     2647.73     2750.18     91.14 o 
   9   6   0     7022.09     6657.98    209.17 o 
  10   6   0      255.57      181.13     29.92 o 
  11   6   0      232.10      240.84     40.48 o 
  12   6   0       11.35       30.72     38.10 o 
  13   6   0      275.14      235.34     92.20 o 
  14   6   0     2437.03     2382.22    328.08 o 
 -11   7   0       54.73       73.11     82.59 o 
 -10   7   0      372.81      747.81    134.77 o 
  -9   7   0      355.79      373.88     52.39 o 
  -8   7   0     3495.59     3507.76    131.97 o 
  -7   7   0     5842.49     5887.14    201.42 o 
  -6   7   0      439.35      407.72     38.28 o 
  -5   7   0     1068.88     1132.01     55.85 o 
  -4   7   0       65.32       65.09     16.93 o 
  -3   7   0     1047.37     1008.20     42.38 o 
  -2   7   0    14725.52    15608.61    541.16 o 
  -1   7   0      179.99      275.61     27.66 o 
   0   7   0    62180.58    61223.73   1704.07 o 
   1   7   0     2147.63     2117.30    117.73 o 
   2   7   0       13.62       19.65      6.57 o 
   3   7   0    13467.38    14702.41    309.71 o 
   4   7   0      366.07      323.09     18.97 o 
   5   7   0     7048.73     6625.27    313.44 o 
   6   7   0     2947.30     2845.13     88.43 o 
   7   7   0     7746.58     7662.28    226.05 o 
   8   7   0     4748.16     4376.09    148.36 o 
   9   7   0      378.45      353.87     32.59 o 
  10   7   0        0.07      -15.12     20.66 o 
  11   7   0       29.34       36.55     29.48 o 
  12   7   0     2932.28     2808.56    136.44 o 
  13   7   0     1655.68     1733.50    157.75 o 
  14   7   0      585.40      562.76     83.91 o 
 -11   8   0      687.37      903.08    169.42 o 
 -10   8   0      166.31      221.60     88.53 o 
  -9   8   0     2288.09     2224.45    249.53 o 
  -8   8   0     1848.06     1836.18     90.26 o 
  -7   8   0     1059.44     1084.73     65.22 o 
  -6   8   0     2997.13     2911.90    108.27 o 
  -5   8   0        1.99      -10.49     13.25 o 
  -4   8   0     5646.82     5856.72    210.57 o 
  -3   8   0     2950.33     3170.03    102.21 o 
  -2   8   0    14096.00    13793.27    567.52 o 
  -1   8   0    12867.15    12601.46    364.61 o 
   0   8   0     2374.69     2402.48    147.59 o 
   1   8   0      276.17      257.94     13.03 o 
   2   8   0      907.06     1028.98     29.51 o 
   3   8   0     7748.71     7497.12    162.44 o 
   4   8   0    20005.16    20141.65    424.28 o 
   5   8   0     4353.70     4372.03    113.25 o 
   6   8   0    24820.14    24569.70    617.03 o 
   7   8   0      170.35      141.06     20.12 o 
   8   8   0       43.36       44.00     16.17 o 
   9   8   0        1.12       -9.29     14.00 o 
  10   8   0      337.61      315.22     38.77 o 
  11   8   0     3912.01     3676.32    160.42 o 
  12   8   0      197.56      195.26     45.04 o 
  13   8   0     2508.50     2250.87    153.98 o 
  14   8   0      589.66      681.36     92.00 o 
 -10   9   0     2468.92     2906.10    270.10 o 
  -9   9   0       93.40        5.87     37.21 o 
  -8   9   0     1157.78     1003.26     80.63 o 
  -7   9   0      496.73      487.70     46.98 o 
  -6   9   0      732.31      698.46     60.38 o 
  -5   9   0     1276.72     1137.69     56.77 o 
  -4   9   0       34.34       46.83     35.70 o 
  -3   9   0    15123.73    13960.18    461.47 o 
  -2   9   0     2592.02     2384.02    125.24 o 
  -1   9   0     7400.61     7537.04    263.24 o 
   0   9   0     1544.83     1455.12     55.34 o 
   1   9   0       98.81      110.22     10.76 o 
   2   9   0    27484.66    29949.07    620.12 o 
   3   9   0     3203.40     3252.62     77.60 o 
   4   9   0    17059.14    17070.25    338.81 o 
   5   9   0    25770.34    26024.07    590.20 o 
   6   9   0      765.62      793.23     44.88 o 
   7   9   0     3696.57     3735.68    135.96 o 
   8   9   0      603.28      531.07     50.54 o 
   9   9   0     2064.87     2250.94     92.92 o 
  10   9   0     6364.45     6313.60    212.37 o 
  11   9   0      423.51      530.54     56.51 o 
  12   9   0     3872.72     4084.01    178.63 o 
  13   9   0      437.09      350.07     54.90 o 
  14   9   0      145.90       84.41     53.34 o 
 -10  10   0      151.73      250.02    104.65 o 
  -9  10   0      956.08      911.46    113.35 o 
  -8  10   0      221.48      216.61     46.08 o 
  -7  10   0      579.70      546.38     82.98 o 
  -6  10   0     3313.97     3080.83    120.63 o 
  -5  10   0      555.96      607.28     86.89 o 
  -4  10   0    15417.45    15797.18    617.62 o 
  -3  10   0        1.62       -7.34     26.80 o 
  -2  10   0     3339.73     3398.83    168.42 o 
  -1  10   0        6.17        8.11     18.90 o 
   0  10   0      146.33      145.49     16.82 o 
   1  10   0     5449.66     5507.22    124.33 o 
   2  10   0       34.34       30.18      7.89 o 
   3  10   0    28086.36    28165.46    586.59 o 
   4  10   0     7920.63     8153.57    272.48 o 
   5  10   0     5517.80     5319.41    152.95 o 
   6  10   0     1307.36     1255.45     51.63 o 
   7  10   0      821.21      798.52     48.89 o 
   8  10   0     1349.14     1144.91     78.61 o 
   9  10   0     2720.42     2756.55    152.48 o 
  10  10   0     9360.13     9056.92    289.53 o 
  11  10   0     6464.94     6510.81    222.69 o 
  12  10   0        5.64       35.82     29.97 o 
  13  10   0       61.07       41.85     35.73 o 
  14  10   0       50.61       24.24     46.50 o 
  -9  11   0       38.14       -1.18     42.60 o 
  -8  11   0      274.67      234.66     51.42 o 
  -7  11   0      156.23      152.35     45.81 o 
  -6  11   0     1945.55     2078.24     97.04 o 
  -5  11   0     3220.11     3152.37    112.49 o 
  -4  11   0     1308.00     1358.67    100.88 o 
  -3  11   0     7059.19     7003.59    317.58 o 
  -2  11   0       17.51       25.18     29.84 o 
  -1  11   0     3181.97     3123.61    159.01 o 
   0  11   0     1042.25     1041.12     55.57 o 
   1  11   0     2630.41     2649.61     78.77 o 
   2  11   0    25965.37    26321.92    593.16 o 
   3  11   0       70.20       63.57     12.24 o 
   4  11   0     3244.51     3323.04    105.62 o 
   5  11   0      563.20      501.49     34.12 o 
   6  11   0      839.41      807.04     44.30 o 
   7  11   0     8271.40     7962.95    220.48 o 
   8  11   0      263.57      296.29     30.19 o 
   9  11   0    16257.18    16009.79    422.34 o 
  10  11   0     2348.69     2439.69    161.29 o 
  11  11   0      760.21      800.50     84.12 o 
  12  11   0      378.02      388.81     48.57 o 
  13  11   0        0.82      -31.12     31.12 o 
  14  11   0      665.37      714.37     95.90 o 
  -8  12   0       38.25       59.43     43.23 o 
  -7  12   0     4955.95     5055.03    214.60 o 
  -6  12   0      625.81      596.22     65.12 o 
  -5  12   0     1879.38     1770.04    181.41 o 
  -4  12   0      138.12      103.49     59.54 o 
  -3  12   0        2.30      -20.27     26.82 o 
  -2  12   0      424.72      428.82     55.74 o 
  -1  12   0       10.19       27.66     38.47 o 
   0  12   0     6853.21     6798.95    243.06 o 
   1  12   0    13650.73    14141.64    476.02 o 
   2  12   0     2068.21     2207.30     67.58 o 
   3  12   0     4611.43     4723.22    149.18 o 
   4  12   0      188.20      181.01     18.91 o 
   5  12   0     2694.39     2625.30     77.46 o 
   6  12   0    10806.66    11092.16    299.30 o 
   7  12   0     5087.73     4848.60    144.48 o 
   8  12   0    12041.19    12485.48    334.50 o 
   9  12   0      311.60      299.57     32.35 o 
  10  12   0     3361.80     3313.07    131.87 o 
  11  12   0      527.18      434.15     50.81 o 
  12  12   0      163.08      123.15     36.69 o 
  13  12   0     1732.69     1747.73    118.06 o 
  14  12   0       18.48      -18.06     69.86 o 
  -8  13   0     1448.90     1420.19    134.15 o 
  -7  13   0      439.50      442.42     62.09 o 
  -6  13   0     1613.26     1425.73    100.09 o 
  -5  13   0      248.03      172.55     63.85 o 
  -4  13   0       98.51        1.34     33.46 o 
  -3  13   0       48.64       25.38     32.95 o 
  -2  13   0      357.15      389.33     58.85 o 
  -1  13   0    20479.63    20644.44   1432.83 o 
   0  13   0     1993.91     2029.48    129.56 o 
   1  13   0     6574.85     6409.24    231.17 o 
   2  13   0     4336.57     4154.24    144.27 o 
   3  13   0        0.41       -1.41     10.71 o 
   4  13   0     4372.39     4123.08    250.20 o 
   5  13   0      926.15     1007.31     43.28 o 
   6  13   0    20572.57    20338.23    589.36 o 
   7  13   0    17228.44    16323.38    501.95 o 
   8  13   0      352.75      333.48     32.73 o 
   9  13   0     1320.84     1309.29     94.38 o 
  10  13   0      125.68       79.15     27.77 o 
  11  13   0     1338.68     1384.05     84.58 o 
  12  13   0     1516.46     1508.77     93.41 o 
  13  13   0      673.11      689.89     83.11 o 
  -7  14   0     2113.70     2083.70    131.58 o 
  -6  14   0        7.26      -12.52     32.51 o 
  -5  14   0      557.76      421.35     68.23 o 
  -4  14   0      179.39      187.90     51.86 o 
  -3  14   0     3096.90     2999.81    302.70 o 
  -2  14   0     7036.09     6518.16    371.99 o 
  -1  14   0     2373.68     2196.67    240.62 o 
   0  14   0     6032.74     5969.15    221.88 o 
   1  14   0       37.01       40.00     17.56 o 
   2  14   0        4.88        8.87     14.41 o 
   3  14   0      329.59      406.36     39.70 o 
   4  14   0     2390.15     2361.21     79.96 o 
   5  14   0    12579.90    12338.66    295.78 o 
   6  14   0      269.47      278.66     28.26 o 
   7  14   0     8535.69     8776.80    341.72 o 
   8  14   0      246.70      241.63     29.41 o 
   9  14   0      109.91       70.17     40.07 o 
  10  14   0      368.42      302.78     82.03 o 
  11  14   0      479.04      498.55     53.19 o 
  12  14   0     2581.46     2695.65    126.66 o 
  13  14   0     1884.35     1906.51    131.53 o 
  -6  15   0       15.21       69.62     42.68 o 
  -5  15   0      100.54       68.72     38.45 o 
  -4  15   0     3862.61     3518.85    287.78 o 
  -3  15   0     1311.25     1268.20    195.08 o 
  -2  15   0     3451.07     3664.05    481.73 o 
  -1  15   0     2181.90     2176.46    214.88 o 
   0  15   0       31.33       48.65     36.40 o 
   1  15   0      167.34      128.62     55.12 o 
   2  15   0       12.45       15.36     17.23 o 
   3  15   0     8421.46     8375.47    257.30 o 
   4  15   0    11210.66    11147.76    296.00 o 
   5  15   0        6.52        4.33     14.76 o 
   6  15   0     5765.96     5784.46    219.83 o 
   7  15   0     1083.84     1167.32     58.52 o 
   8  15   0       23.19        7.88     19.08 o 
   9  15   0     1525.97     1424.32     79.41 o 
  10  15   0       42.41       45.19     30.68 o 
  11  15   0     4908.13     5420.24    199.23 o 
  12  15   0      388.53      385.40     63.38 o 
  13  15   0     1946.41     2424.37    297.80 o 
  -5  16   0     2896.39     2947.30    184.98 o 
  -4  16   0       19.59      -32.53     60.10 o 
  -2  16   0     1283.85     1332.18    114.68 o 
  -1  16   0      132.03       51.75     70.57 o 
   0  16   0       62.58       39.43     36.92 o 
   1  16   0       82.26       77.03     32.81 o 
   2  16   0     8187.30     8184.43    296.39 o 
   3  16   0     4257.03     4168.30    224.37 o 
   4  16   0     3156.66     3276.91    118.95 o 
   5  16   0     3115.79     2989.07     99.90 o 
   6  16   0       89.92       67.47     20.15 o 
   7  16   0       25.76        3.75     18.09 o 
   8  16   0      396.74      385.18     37.16 o 
   9  16   0     2541.15     2572.47    126.79 o 
  10  16   0     4013.22     4541.02    211.22 o 
  11  16   0       47.20       57.48     44.08 o 
  12  16   0     2966.65     3033.90    208.01 o 
  -4  17   0     2707.92     2767.51    190.64 o 
  -3  17   0        7.83       24.46     61.66 o 
  -2  17   0      291.94      240.69     85.13 o 
  -1  17   0       18.38       43.89     41.04 o 
   0  17   0      574.39      453.19     92.70 o 
   1  17   0     2922.98     3221.41    141.67 o 
   2  17   0        1.37      -11.84     20.61 o 
   3  17   0     9621.73    10040.15    358.25 o 
   4  17   0     2058.56     2175.61    103.53 o 
   5  17   0      185.64      185.39     28.11 o 
   6  17   0      262.27      189.00     26.47 o 
   7  17   0       12.49       -6.55     19.73 o 
   8  17   0     5787.68     6037.82    208.68 o 
   9  17   0     1865.28     1900.85     96.47 o 
  10  17   0     2590.16     2538.06    142.87 o 
  11  17   0     2810.83     2868.31    158.55 o 
  -3  18   0      336.17      332.75     99.13 o 
  -2  18   0       60.18      -20.65     57.41 o 
  -1  18   0     1765.04     1561.09    188.22 o 
   0  18   0     1756.53     1778.85    138.48 o 
   1  18   0     1478.53     1613.44    130.76 o 
   2  18   0     5649.74     5574.90    235.79 o 
   3  18   0       60.74       39.00     25.17 o 
   4  18   0     1618.49     1544.90    164.91 o 
   5  18   0        7.75       27.23     20.30 o 
   6  18   0      612.39      741.60     98.47 o 
   7  18   0     4896.99     5082.21    318.92 o 
   8  18   0      108.99      145.51     34.14 o 
   9  18   0     5380.40     6162.88    243.71 o 
  10  18   0      216.20      219.74     59.73 o 
  11  18   0       52.52       43.64     42.25 o 
  -2  19   0     1040.04     1192.84    178.75 o 
  -1  19   0      138.80      148.77     83.15 o 
   0  19   0     4190.07     4246.10    238.84 o 
   1  19   0     3411.07     3351.90    201.04 o 
   2  19   0      773.40      775.42     63.35 o 
   3  19   0     1080.51     1031.72     71.61 o 
   4  19   0       73.61       71.97     28.52 o 
   5  19   0     1828.48     1689.45     94.94 o 
   6  19   0     2439.48     2558.00    115.90 o 
   7  19   0     1119.14     1108.65     68.79 o 
   8  19   0     3540.78     3750.00    341.14 o 
   9  19   0       50.44       76.79     41.28 o 
  10  19   0      382.51      295.65     60.56 o 
   0  20   0      337.43      374.19    108.32 o 
   1  20   0     1448.75     1575.11    209.79 o 
   2  20   0      106.45       59.92     52.88 o 
   3  20   0       48.90        4.84     47.03 o 
   4  20   0     2035.19     2278.05    104.55 o 
   5  20   0      308.64      277.41     70.85 o 
   6  20   0     3922.69     4091.61    328.65 o 
   7  20   0     2378.34     2103.10    254.83 o 
   8  20   0      291.68      191.22     62.22 o 
   3  21   0     1660.46     1834.84    154.71 o 
   4  21   0      425.80      671.41     96.62 o 
   5  21   0     5680.21     5577.50    302.50 o 
   6  21   0      245.35      250.26     95.81 o 
  -5 -21   1       80.51       85.43     55.88 o 
  -4 -21   1     2032.17     1933.90    158.98 o 
  -8 -20   1     1653.97     1755.10    260.91 o 
  -7 -20   1     2377.89     2543.05    145.20 o 
  -6 -20   1      789.13      692.56     75.90 o 
  -5 -20   1     3840.50     3869.53    228.71 o 
  -4 -20   1        3.34       14.78     45.48 o 
  -3 -20   1       21.03       25.56     49.99 o 
  -2 -20   1      408.53      338.33     73.90 o 
  -1 -20   1      705.18      766.05    138.23 o 
   0 -20   1     5278.18     5776.01    600.52 o 
  -9 -19   1     3163.06     3191.35    176.49 o 
  -8 -19   1      451.87      375.45     60.84 o 
  -7 -19   1     3455.47     3681.13    224.45 o 
  -6 -19   1     2286.32     2100.77     98.86 o 
  -5 -19   1       95.56       56.36     27.84 o 
  -4 -19   1        0.66       34.16     27.95 o 
  -3 -19   1      107.94      128.11     34.31 o 
  -2 -19   1     2775.80     2976.25    139.13 o 
  -1 -19   1     3485.03     3543.37    162.01 o 
   0 -19   1      822.60      815.99    160.72 o 
   1 -19   1     3119.22     2918.85    246.42 o 
   2 -19   1       60.93       23.62     76.22 o 
 -10 -18   1     2052.72     1774.04    124.25 o 
  -9 -18   1      580.01      567.88     71.26 o 
  -8 -18   1     6203.60     6832.98    206.82 o 
  -7 -18   1      578.34      619.10     58.42 o 
  -6 -18   1      507.44      603.35     49.04 o 
  -5 -18   1       53.57       21.72     23.28 o 
  -4 -18   1      173.80      194.35     31.77 o 
  -3 -18   1     6108.38     6790.20    320.75 o 
  -2 -18   1      434.78      462.10     48.48 o 
  -1 -18   1     3098.69     3097.09    141.90 o 
   0 -18   1     2159.97     2008.16    149.88 o 
   1 -18   1      144.84      178.83     54.89 o 
   2 -18   1       23.69       38.74     52.82 o 
   3 -18   1        5.50      -12.87     58.55 o 
 -11 -17   1      916.23     1045.68     98.61 o 
 -10 -17   1     3051.02     3289.83    166.99 o 
  -9 -17   1     3920.26     4313.59    204.87 o 
  -8 -17   1      104.92      108.11     29.45 o 
  -7 -17   1      198.52      208.30     37.64 o 
  -6 -17   1       25.18        3.47     19.78 o 
  -5 -17   1      844.07      895.21     56.67 o 
  -4 -17   1     6627.56     6588.97    286.33 o 
  -3 -17   1      906.63      981.42     65.41 o 
  -2 -17   1     8878.97     8541.13    312.06 o 
  -1 -17   1      242.87      239.72     77.96 o 
   0 -17   1      394.34      415.64     68.60 o 
   1 -17   1       71.44       70.20     40.53 o 
   2 -17   1      118.20      129.81     82.80 o 
   4 -17   1      600.07      585.74    124.73 o 
 -12 -16   1      152.50      214.82     54.68 o 
 -11 -16   1     3115.08     3448.29    201.59 o 
 -10 -16   1      899.99      778.25     64.63 o 
  -9 -16   1     1091.94      996.05     74.38 o 
  -8 -16   1      349.75      383.71     38.35 o 
  -7 -16   1      106.44       77.79     22.21 o 
  -6 -16   1     4022.40     4020.30    131.33 o 
  -5 -16   1     1460.68     1567.47     67.47 o 
  -4 -16   1     4506.84     4348.27    151.01 o 
  -3 -16   1     6792.57     7047.60    224.92 o 
  -2 -16   1      134.23      115.79     27.31 o 
  -1 -16   1     1093.09     1038.18     83.37 o 
   0 -16   1       14.59       -5.02     19.86 o 
   1 -16   1      898.90      874.11    109.39 o 
   2 -16   1     3583.25     3485.35    197.73 o 
   3 -16   1       96.95      134.60     51.02 o 
   4 -16   1     4347.76     4116.05    325.96 o 
   5 -16   1      218.02      167.40     60.71 o 
 -12 -15   1     2705.45     3191.81    239.58 o 
 -11 -15   1       10.07        9.03     29.75 o 
 -10 -15   1      672.03      750.38     84.65 o 
  -9 -15   1      153.46      185.02     34.90 o 
  -8 -15   1      188.60      126.69     25.54 o 
  -7 -15   1     3178.90     3292.17    164.18 o 
  -6 -15   1        1.70       21.58     16.81 o 
  -5 -15   1     9168.56     9498.78    313.94 o 
  -4 -15   1     4268.05     4165.23    127.21 o 
  -3 -15   1     7912.07     7331.81    229.68 o 
  -2 -15   1      712.08      789.45     73.61 o 
  -1 -15   1       10.27      -11.22     16.18 o 
   0 -15   1     2247.46     2166.18    104.32 o 
   1 -15   1     1714.13     1631.53    127.13 o 
   2 -15   1     3389.61     3255.77    252.99 o 
   3 -15   1     7345.37     7196.98    590.77 o 
   4 -15   1      112.02       66.38     45.64 o 
   5 -15   1      682.96      475.00    122.68 o 
   6 -15   1       54.63       55.95     42.98 o 
 -13 -14   1     1211.00     1249.44    108.03 o 
 -12 -14   1      461.36      481.26     68.62 o 
 -11 -14   1     1555.44     1620.66     93.20 o 
 -10 -14   1        1.03       -9.25     24.57 o 
  -9 -14   1      770.02      856.29     82.09 o 
  -8 -14   1     2031.42     2165.17     84.33 o 
  -7 -14   1     4460.96     4657.16    235.93 o 
  -6 -14   1    12237.19    11566.56    328.15 o 
  -5 -14   1      117.38      107.29     18.85 o 
  -4 -14   1     3173.71     3356.15    105.47 o 
  -3 -14   1      729.41      689.94     42.36 o 
  -2 -14   1        2.98        3.58     14.41 o 
  -1 -14   1     6778.53     6687.88    243.54 o 
   0 -14   1      725.79      607.94     48.37 o 
   1 -14   1    16773.55    15784.90    668.05 o 
   2 -14   1     3556.26     3452.03    275.97 o 
   3 -14   1      840.99      721.22     82.08 o 
   4 -14   1     1238.22     1456.85    228.60 o 
   5 -14   1        1.06      -25.37     36.47 o 
   6 -14   1      952.93      869.59    100.71 o 
   7 -14   1      899.74      782.95     82.30 o 
 -13 -13   1     1032.39     1181.37    104.53 o 
 -12 -13   1      787.75      850.07     71.52 o 
 -11 -13   1       26.02        5.53     26.31 o 
 -10 -13   1      108.54       53.80     39.54 o 
  -9 -13   1        3.66       20.99     19.34 o 
  -8 -13   1     2433.84     2513.86     91.68 o 
  -7 -13   1    10302.38    10660.07    289.00 o 
  -6 -13   1     2764.32     2870.04     97.68 o 
  -5 -13   1     7334.15     7188.88    182.32 o 
  -4 -13   1      190.96      167.29     22.64 o 
  -3 -13   1      922.02     1003.25     73.47 o 
  -2 -13   1     2748.05     2585.70     94.72 o 
  -1 -13   1     3401.66     3329.48    133.61 o 
   0 -13   1    10585.06    11015.01    411.55 o 
   1 -13   1       18.25        1.75     28.46 o 
   2 -13   1     1776.81     1813.56    119.51 o 
   3 -13   1      505.68      437.23     64.26 o 
   4 -13   1      267.69      274.07     54.84 o 
   5 -13   1     1186.18     1214.62    133.78 o 
   6 -13   1       22.56        5.33     38.82 o 
   7 -13   1     3331.71     3454.10    175.16 o 
   8 -13   1      993.77      816.61     89.74 o 
 -13 -12   1       95.47      116.73     43.71 o 
 -12 -12   1      184.29      142.92     37.78 o 
 -11 -12   1      226.85      184.17     36.76 o 
 -10 -12   1      436.67      436.74     46.49 o 
  -9 -12   1     2444.85     2590.44     94.93 o 
  -8 -12   1      131.45      149.10     30.06 o 
  -7 -12   1    10039.06     9812.21    267.38 o 
  -6 -12   1     7516.69     7693.56    212.41 o 
  -5 -12   1       73.43       65.19     15.29 o 
  -4 -12   1      296.65      332.81     25.92 o 
  -3 -12   1       54.33       46.81     13.47 o 
  -2 -12   1     7109.89     7365.40    420.66 o 
  -1 -12   1     6764.30     6961.63    213.73 o 
   0 -12   1     1196.00     1099.05     60.78 o 
   1 -12   1     1624.25     1791.13     84.34 o 
   2 -12   1      340.76      346.34     52.28 o 
   3 -12   1      773.93      892.47    197.20 o 
   4 -12   1      361.52      457.73    117.59 o 
   5 -12   1      534.97      702.54     84.00 o 
   6 -12   1     5710.13     5667.42    399.43 o 
   7 -12   1       60.05       46.96     40.45 o 
   8 -12   1      609.54      487.61     66.72 o 
 -13 -11   1      117.46      116.19     42.59 o 
 -12 -11   1      116.90       98.44     47.66 o 
 -11 -11   1     1297.46     1261.00    104.43 o 
 -10 -11   1     5058.83     5166.73    211.91 o 
  -9 -11   1      228.01      215.41     29.22 o 
  -8 -11   1    16737.33    17625.33    508.68 o 
  -7 -11   1     2294.70     2207.03     78.43 o 
  -6 -11   1       27.72       41.12     15.27 o 
  -5 -11   1     6194.71     5909.52    150.88 o 
  -4 -11   1      377.02      402.14     26.79 o 
  -3 -11   1    24958.27    25081.28    571.74 o 
  -2 -11   1     2670.18     2649.52     74.10 o 
  -1 -11   1     6240.72     6603.02    197.14 o 
   0 -11   1     4022.89     3760.76    143.42 o 
   1 -11   1      707.67      573.74     42.68 o 
   2 -11   1      895.78      903.02    144.88 o 
   3 -11   1       85.97       39.53     29.65 o 
   4 -11   1     8668.48     8554.01    381.73 o 
   5 -11   1     3652.17     3849.68    151.07 o 
   6 -11   1      433.40      456.18     79.44 o 
   7 -11   1     1395.40     1487.35     84.20 o 
   8 -11   1       70.14       -3.56     35.05 o 
   9 -11   1       94.81       17.93     43.31 o 
 -14 -10   1       41.80       86.04     55.30 o 
 -13 -10   1        1.89       -9.93     34.04 o 
 -12 -10   1      966.96     1115.19     86.40 o 
 -11 -10   1     2235.20     2047.40    101.48 o 
 -10 -10   1     7314.32     6868.35    249.49 o 
  -9 -10   1     3804.90     3641.77    119.64 o 
  -8 -10   1      159.60      182.33     28.44 o 
  -7 -10   1     2558.68     2481.21     84.62 o 
  -6 -10   1     2286.09     2221.38     75.75 o 
  -5 -10   1     9497.50     9202.61    249.58 o 
  -4 -10   1    21734.61    21481.07    537.98 o 
  -3 -10   1      806.63      767.08     36.47 o 
  -2 -10   1     3608.94     3607.87     94.06 o 
  -1 -10   1      480.28      505.68     23.52 o 
   0 -10   1     1777.15     1720.38     64.14 o 
   1 -10   1       19.18       15.35     13.38 o 
   2 -10   1      196.68      145.85     54.23 o 
   3 -10   1    12886.64    12596.96    532.12 o 
   4 -10   1     5519.00     5360.36    310.59 o 
   5 -10   1     2744.25     2800.87    118.28 o 
   6 -10   1     4066.71     3975.71    184.17 o 
   7 -10   1       98.84      140.08     36.10 o 
   8 -10   1      400.17      379.40     47.31 o 
   9 -10   1      311.05      284.20     62.62 o 
  10 -10   1     1807.88     1571.41    201.52 o 
 -14  -9   1      147.10       99.76     55.87 o 
 -13  -9   1     1876.52     2015.07    121.32 o 
 -12  -9   1       81.58       64.58     34.50 o 
 -11  -9   1     4055.35     4355.99    162.52 o 
 -10  -9   1      738.15      748.84     50.56 o 
  -9  -9   1        2.99       12.15     18.84 o 
  -8  -9   1      148.37      150.52     22.33 o 
  -7  -9   1     1952.49     1829.84     79.58 o 
  -6  -9   1     9902.17     9542.02    254.74 o 
  -5  -9   1     3990.60     3989.27    105.33 o 
  -4  -9   1     7939.52     7755.50    188.35 o 
  -3  -9   1    24360.71    25114.59    608.76 o 
  -2  -9   1      583.16      562.78     33.92 o 
  -1  -9   1      283.93      276.67     16.54 o 
   0  -9   1      657.86      661.55     30.16 o 
   1  -9   1     6118.15     6572.05    401.59 o 
   2  -9   1     5511.60     5029.55    229.44 o 
   3  -9   1     1343.17     1277.17     48.89 o 
   4  -9   1     8905.09     8757.06    305.31 o 
   5  -9   1       54.26       41.25     19.34 o 
   6  -9   1      348.95      271.33     41.07 o 
   7  -9   1      510.45      533.02     63.94 o 
   8  -9   1       86.94       50.90     29.34 o 
   9  -9   1     4054.69     4101.84    181.52 o 
  10  -9   1      678.92      603.70    126.71 o 
 -14  -8   1      427.46      377.08     74.57 o 
 -13  -8   1      826.60      761.46    190.06 o 
 -12  -8   1     2822.60     2558.68    127.89 o 
 -11  -8   1      216.78      196.70     75.33 o 
 -10  -8   1     1208.85     1180.00     61.36 o 
  -9  -8   1       68.44       63.93     22.73 o 
  -8  -8   1      731.36      650.17     41.12 o 
  -7  -8   1     7570.55     7787.73    213.56 o 
  -6  -8   1      880.45      817.55     40.73 o 
  -5  -8   1    14984.14    14874.71    380.69 o 
  -4  -8   1     1526.17     1413.21     47.24 o 
  -3  -8   1       46.11       79.14      9.82 o 
  -2  -8   1      790.57     1019.07     32.95 o 
  -1  -8   1      997.39     1060.23     33.67 o 
   0  -8   1    12053.68    11223.57    286.96 o 
   1  -8   1     3728.96     3557.57    129.32 o 
   2  -8   1     6057.37     6021.23    265.32 o 
   3  -8   1     7058.21     6824.82    257.53 o 
   4  -8   1      502.16      516.31     38.91 o 
   5  -8   1      490.68      516.39     46.98 o 
   6  -8   1      548.29      538.24     41.89 o 
   7  -8   1     3235.11     3309.53    143.93 o 
   8  -8   1     4565.62     4826.79    170.49 o 
   9  -8   1       92.74       60.06     31.42 o 
  10  -8   1     1662.01     1657.96    192.47 o 
  11  -8   1       74.94      140.99     84.14 o 
 -14  -7   1     1818.06     1766.25    139.89 o 
 -13  -7   1     1362.50     1449.06    184.69 o 
 -12  -7   1      136.56      156.17     39.51 o 
 -11  -7   1       19.22       21.34     27.57 o 
 -10  -7   1        0.40       -7.45     18.88 o 
  -9  -7   1     1901.74     1909.36    100.17 o 
  -8  -7   1     6314.85     6129.20    175.19 o 
  -7  -7   1     5072.95     5153.71    148.41 o 
  -6  -7   1    15518.87    15095.87    385.83 o 
  -5  -7   1      402.27      479.68     25.72 o 
  -4  -7   1     1193.49     1459.15     45.19 o 
  -3  -7   1       80.18       89.96     13.68 o 
  -2  -7   1     6740.92     7058.47    166.22 o 
  -1  -7   1    45153.59    44075.14   1255.55 o 
   0  -7   1      366.68      359.79     19.48 o 
   1  -7   1    22704.70    19913.32    611.08 o 
   2  -7   1     4270.76     4855.75    238.62 o 
   3  -7   1     1024.79     1103.75     65.80 o 
   4  -7   1      888.65      946.01     52.45 o 
   5  -7   1       36.95       34.80     15.83 o 
   6  -7   1    11094.68    11322.16    337.17 o 
   7  -7   1     1625.58     1631.30     83.42 o 
   8  -7   1     3475.88     3442.64    129.21 o 
   9  -7   1     1526.52     1574.53    131.09 o 
  10  -7   1       34.78       41.48     43.61 o 
  11  -7   1       62.96        1.41     69.86 o 
 -14  -6   1      165.89      133.08     53.13 o 
 -13  -6   1      269.04      339.61     64.45 o 
 -12  -6   1        3.54       15.66     35.37 o 
 -11  -6   1       57.74       69.47     29.42 o 
 -10  -6   1     4124.40     4085.12    221.60 o 
  -9  -6   1      693.01      696.73     48.41 o 
  -8  -6   1     8961.21     8865.92    242.29 o 
  -7  -6   1    10508.33    10641.24    279.69 o 
  -6  -6   1      565.29      478.86     29.93 o 
  -5  -6   1     1324.99     1511.09     53.03 o 
  -4  -6   1      261.36      255.90     17.23 o 
  -3  -6   1    29487.71    28550.74    869.43 o 
  -2  -6   1    28564.71    27007.94   1035.32 o 
  -1  -6   1     5539.23     4845.77    186.40 o 
   0  -6   1    30773.14    30187.19    749.12 o 
   1  -6   1       19.34       27.14      6.26 o 
   2  -6   1      180.90      123.72     13.87 o 
   3  -6   1     1147.17     1130.16     53.62 o 
   4  -6   1     4285.71     4437.71    163.21 o 
   5  -6   1     9413.34     9434.47    280.74 o 
   6  -6   1       15.06       -1.88     15.01 o 
   7  -6   1     9488.98    10012.56    304.11 o 
   8  -6   1     3123.60     3033.90    116.65 o 
   9  -6   1       50.67       24.34     38.36 o 
  10  -6   1       42.90       27.39     42.64 o 
 -14  -5   1      362.53      432.87    111.44 o 
 -13  -5   1       64.36       39.11     43.56 o 
 -12  -5   1        5.89      -23.31     34.05 o 
 -11  -5   1     1219.06     1362.52    105.83 o 
 -10  -5   1      170.34      176.58     31.55 o 
  -9  -5   1    12697.72    12245.06    361.19 o 
  -8  -5   1     2286.18     2283.20     80.29 o 
  -7  -5   1     5922.13     5710.42    161.52 o 
  -6  -5   1      353.58      333.38     24.74 o 
  -5  -5   1     3284.09     3688.30    105.87 o 
  -4  -5   1    48153.94    50110.76   1244.61 o 
  -3  -5   1      296.45      274.03     15.53 o 
  -2  -5   1    53119.66    50618.48   1718.09 o 
  -1  -5   1    31026.80    30920.91   1424.34 o 
   0  -5   1     2126.90     1999.82     68.95 o 
   1  -5   1      378.94      339.32     26.08 o 
   2  -5   1        0.45       -6.05      6.92 o 
   3  -5   1     7578.67     7226.86    247.26 o 
   4  -5   1     4610.70     4247.55    147.20 o 
   5  -5   1     1820.60     1800.26     70.31 o 
   6  -5   1    14858.50    15273.74    442.07 o 
   7  -5   1        1.56      -16.47     16.47 o 
   8  -5   1     1669.91     1779.48     81.15 o 
   9  -5   1      285.93      328.64     58.70 o 
  10  -5   1      448.95      427.92     67.70 o 
  11  -5   1     2887.58     3584.47    295.56 o 
 -14  -4   1       43.05      148.63     76.51 o 
 -13  -4   1      374.11      163.90     80.04 o 
 -12  -4   1      735.79      810.10     86.66 o 
 -11  -4   1     3859.20     3857.63    199.30 o 
 -10  -4   1     4931.06     4768.26    163.36 o 
  -9  -4   1      547.20      542.51     43.03 o 
  -8  -4   1      551.96      604.21     42.21 o 
  -7  -4   1       65.85       72.68     16.40 o 
  -6  -4   1       14.94       27.15     12.26 o 
  -5  -4   1    13448.14    14077.45    327.87 o 
  -4  -4   1      109.40      136.50     15.66 o 
  -3  -4   1    24793.61    25034.00    581.59 o 
  -2  -4   1     9074.41     9293.42    262.54 o 
  -1  -4   1    10807.78    10486.96    379.83 o 
   0  -4   1     1043.37     1061.15     36.65 o 
   1  -4   1      661.29      707.71     26.39 o 
   2  -4   1    21030.27    21500.13    696.61 o 
   3  -4   1     5322.20     5515.12    165.89 o 
   4  -4   1    32388.62    31891.61    795.96 o 
   5  -4   1    12534.17    12528.18    416.87 o 
   6  -4   1      398.41      399.36     38.06 o 
   7  -4   1      189.79      208.18     26.45 o 
   8  -4   1      261.73      330.35     35.36 o 
   9  -4   1     2563.84     2627.62    152.75 o 
  10  -4   1     1668.31     1778.51    130.65 o 
  11  -4   1      608.49      797.30    136.75 o 
  12  -4   1     2657.39     3610.35    306.87 o 
 -14  -3   1      471.02      441.22    120.63 o 
 -13  -3   1      117.97      -27.15     65.33 o 
 -12  -3   1     3649.05     4126.38    313.94 o 
 -11  -3   1     2384.43     2299.70    113.26 o 
 -10  -3   1     3743.15     3995.58    162.31 o 
  -9  -3   1     1634.16     1855.97     79.38 o 
  -8  -3   1        7.24       -7.91     13.52 o 
  -7  -3   1     3746.07     3789.24    125.50 o 
  -6  -3   1      416.32      318.99     24.85 o 
  -5  -3   1     9302.17     9355.02    222.75 o 
  -4  -3   1    13982.17    13081.07    301.17 o 
  -3  -3   1     4338.30     4420.83    117.49 o 
  -2  -3   1     9260.15     8975.70    228.59 o 
  -1  -3   1      334.29      332.32     16.06 o 
   0  -3   1     7130.68     6746.37    168.76 o 
   1  -3   1     2399.42     2462.88     74.56 o 
   2  -3   1     2347.39     2232.66     82.41 o 
   3  -3   1    73751.92    74488.53   2386.14 o 
   4  -3   1      544.01      503.40     35.41 o 
   5  -3   1     4315.63     3973.48    127.19 o 
   6  -3   1      358.65      330.77     33.52 o 
   7  -3   1      182.88      178.93     24.33 o 
   8  -3   1     3476.20     3534.49    155.28 o 
   9  -3   1      208.70      290.38     52.42 o 
  10  -3   1     4869.97     5112.39    254.97 o 
  11  -3   1     2563.78     3147.92    263.32 o 
  12  -3   1       88.74      195.01     85.27 o 
 -13  -2   1     2848.87     3515.32    290.19 o 
 -12  -2   1        0.47       -1.70     57.56 o 
 -11  -2   1     2010.93     1980.33    102.94 o 
 -10  -2   1      622.31      691.74     59.45 o 
  -9  -2   1       53.12       44.19     20.67 o 
  -8  -2   1     4555.51     4481.32    159.64 o 
  -7  -2   1      289.04      325.46     35.31 o 
  -6  -2   1    17419.21    17022.34    480.66 o 
  -5  -2   1     6346.55     6332.32    188.37 o 
  -4  -2   1     8336.16     8537.85    220.28 o 
  -3  -2   1     3832.63     3846.36    108.76 o 
  -2  -2   1     2557.04     2606.34     91.64 o 
  -1  -2   1    20090.99    21294.89    925.04 o 
   0  -2   1    10220.01    10504.37    362.76 o 
   1  -2   1    20365.24    20137.32    907.17 o 
   2  -2   1    45998.39    45950.07   4488.19 o 
   3  -2   1     2181.23     2299.04    113.77 o 
   4  -2   1    25731.26    28531.37    792.70 o 
   5  -2   1      818.67      840.59     42.50 o 
   6  -2   1      908.95      809.65     46.18 o 
   7  -2   1     7264.61     7756.97    233.93 o 
   8  -2   1      246.12      300.76     48.44 o 
   9  -2   1    14312.05    15855.44    658.26 o 
  10  -2   1     1633.37     1490.46    113.07 o 
  11  -2   1      558.09      808.19    130.39 o 
  12  -2   1       46.56       35.35     67.60 o 
  13  -2   1       22.95      147.92     84.14 o 
 -13  -1   1      357.25      347.46     99.42 o 
 -12  -1   1      742.86      841.00    131.66 o 
 -11  -1   1        0.18       22.50     36.28 o 
 -10  -1   1      280.85      269.20     46.92 o 
  -9  -1   1     2123.88     2115.34     99.47 o 
  -8  -1   1     3095.42     3157.92    112.52 o 
  -7  -1   1    18023.15    17819.15    451.29 o 
  -6  -1   1        1.76       25.25     13.45 o 
  -5  -1   1    19352.05    19195.39    535.32 o 
  -4  -1   1     9205.21     9365.14    267.05 o 
  -3  -1   1     6677.19     7108.79    207.16 o 
  -2  -1   1     4654.96     4644.81    274.35 o 
  -1  -1   1       75.76       92.79     11.94 o 
   0  -1   1    63937.75    59621.43   1660.96 o 
   1  -1   1    22130.27    23959.80   1337.91 o 
   2  -1   1    56414.76    52262.09   2927.45 o 
   3  -1   1    32080.88    32340.34   1033.84 o 
   4  -1   1      163.59      139.59     26.84 o 
   5  -1   1    10722.50    10440.50    350.28 o 
   6  -1   1       84.62       73.99     20.33 o 
   7  -1   1     3803.18     3992.50    105.26 o 
   8  -1   1    12598.83    12966.74    539.39 o 
   9  -1   1        2.81      -28.14     28.14 o 
  10  -1   1     1779.25     1727.82    214.10 o 
  11  -1   1       15.59      -11.31     48.79 o 
  12  -1   1        3.08       20.51     62.65 o 
  13  -1   1     1193.77     1665.03    197.42 o 
 -12   0   1       78.96       93.76     62.65 o 
 -11   0   1      246.78      236.16     53.88 o 
 -10   0   1        1.26       -7.52     31.89 o 
  -9   0   1     3315.55     3602.32    145.89 o 
  -8   0   1     3471.10     3513.65    139.52 o 
  -7   0   1     4206.23     4413.01    115.47 o 
  -6   0   1    19200.03    19705.21    451.11 o 
  -5   0   1        0.55        2.50      9.86 o 
  -4   0   1       20.00       -7.64      9.69 o 
  -3   0   1      557.68      431.46     27.04 o 
  -2   0   1     7787.86     8179.35    451.54 o 
  -1   0   1    67084.16    66532.19   2618.51 o 
   1   0   1    32893.41    35155.14   1968.51 o 
   2   0   1    12067.73    12423.97    485.00 o 
   3   0   1     2668.44     2749.43     98.61 o 
   4   0   1     2152.31     2172.38     84.48 o 
   5   0   1      307.15      312.28     23.52 o 
   6   0   1    35102.49    35391.71    975.12 o 
   7   0   1     3931.08     3927.83    102.92 o 
   8   0   1     4032.09     3968.69    132.90 o 
   9   0   1     1367.18     1459.07    136.04 o 
  10   0   1       21.52       -6.13     31.94 o 
  11   0   1      160.59      179.74     72.97 o 
  12   0   1      135.84      156.26     69.58 o 
  13   0   1      893.37     1057.65    157.68 o 
  14   0   1     1862.55     2296.03    242.53 o 
 -12   1   1      389.55      533.99    113.98 o 
 -11   1   1       95.69      107.96     44.79 o 
 -10   1   1     3013.79     3431.96    200.53 o 
  -9   1   1      161.11      168.34     44.50 o 
  -8   1   1    14601.05    15163.33    500.22 o 
  -7   1   1     4847.19     5181.40    144.26 o 
  -6   1   1      193.18      213.79     18.49 o 
  -5   1   1     1716.75     1995.82     57.57 o 
  -4   1   1     1136.93     1244.03     57.23 o 
  -3   1   1     1625.34     1563.48     77.60 o 
  -2   1   1    18291.10    19460.69    759.91 o 
  -1   1   1    19741.79    20689.89    978.89 o 
   0   1   1    36898.12    36197.96   1532.61 o 
   1   1   1     1205.72     1177.85     72.26 o 
   2   1   1     6586.41     6929.46    306.87 o 
   3   1   1    13004.10    14136.47    456.49 o 
   4   1   1     6969.50     6950.80    234.76 o 
   5   1   1    35426.29    35154.95    963.23 o 
   6   1   1     1840.25     1936.47     88.38 o 
   7   1   1    11472.89    11672.98    337.18 o 
   8   1   1     4246.42     3988.64    133.01 o 
   9   1   1       57.61       76.20     24.50 o 
  10   1   1     1823.14     2093.91    127.00 o 
  11   1   1      198.60      167.15     65.62 o 
  12   1   1     2716.96     3114.69    257.80 o 
  13   1   1      781.28      883.57    142.41 o 
  14   1   1      328.85      158.81     80.47 o 
 -11   2   1     2485.92     2715.04    166.44 o 
 -10   2   1      431.93      575.63     74.02 o 
  -9   2   1    11107.57    12048.66    515.73 o 
  -8   2   1     1152.19     1129.29     89.00 o 
  -7   2   1     1465.46     1525.16     56.95 o 
  -6   2   1      389.14      337.22     22.39 o 
  -5   2   1      500.68      493.05     24.61 o 
  -4   2   1    27138.32    27915.34    694.69 o 
  -3   2   1      840.82      837.29     53.03 o 
  -2   2   1     2023.73     1963.79    130.24 o 
  -1   2   1    39788.73    41219.97   1300.15 o 
   0   2   1      550.38      560.57     34.93 o 
   1   2   1      222.32      295.28     26.44 o 
   2   2   1     9139.83     9057.79    353.18 o 
   3   2   1    29445.95    28765.24    800.41 o 
   4   2   1    15964.74    16102.79    395.10 o 
   5   2   1     5733.79     5662.07    165.10 o 
   6   2   1     3356.73     3047.87    101.11 o 
   7   2   1       79.61       32.98     20.23 o 
   8   2   1      106.68       74.43     28.78 o 
   9   2   1      175.15      254.70     29.80 o 
  10   2   1     1382.32     1359.92     79.10 o 
  11   2   1     6130.91     6880.87    463.70 o 
  12   2   1       42.93      133.64     70.00 o 
  13   2   1     2782.08     3032.24    262.19 o 
  14   2   1      210.14      362.87    103.38 o 
 -11   3   1     3703.54     3717.40    291.18 o 
 -10   3   1     4133.47     4342.47    233.27 o 
  -9   3   1      872.74      930.02    181.93 o 
  -8   3   1      205.13      192.20     48.14 o 
  -7   3   1      893.02      906.13     51.70 o 
  -6   3   1     3289.32     3377.69     99.56 o 
  -5   3   1    11597.12    12034.00    311.89 o 
  -4   3   1    10649.73    11463.36    293.98 o 
  -3   3   1    72865.33    75253.67   2046.88 o 
  -2   3   1     1634.78     1871.04     86.12 o 
  -1   3   1      940.25      985.30     39.99 o 
   0   3   1      293.96      305.14     41.36 o 
   1   3   1     2055.59     2238.76    129.54 o 
   2   3   1    72873.73    67774.94   3263.53 o 
   3   3   1     4168.11     4265.93    149.19 o 
   4   3   1    19952.62    19078.18    429.79 o 
   5   3   1     3140.75     2838.94     75.71 o 
   6   3   1     1154.63     1117.09     47.69 o 
   7   3   1      293.84      331.24     46.33 o 
   8   3   1        2.82       20.38     14.68 o 
   9   3   1     4143.84     4226.13    142.79 o 
  10   3   1     7376.24     7374.11    232.09 o 
  11   3   1     1047.09     1095.04     93.33 o 
  12   3   1     1938.62     2104.41    205.76 o 
  13   3   1        1.63       -8.06     63.50 o 
  14   3   1       16.45       -5.80     69.72 o 
 -11   4   1      354.41      520.69    113.56 o 
 -10   4   1      360.03      313.30     63.19 o 
  -9   4   1      290.40      292.45     65.33 o 
  -8   4   1      271.14      258.14     32.95 o 
  -7   4   1     3038.67     3135.53    113.31 o 
  -6   4   1      684.49      684.30     43.08 o 
  -5   4   1    12585.28    13137.05    377.90 o 
  -4   4   1    44222.76    44087.81   1208.75 o 
  -3   4   1      196.02      178.65     21.78 o 
  -2   4   1     2161.97     2352.93     86.96 o 
  -1   4   1     1451.32     1602.20     50.75 o 
   0   4   1     7741.47     7781.99    310.34 o 
   1   4   1    62205.87    62755.71   3330.06 o 
   2   4   1     2867.02     3028.92    106.97 o 
   3   4   1    46591.19    41821.98   1156.31 o 
   4   4   1     8461.32     8763.57    203.64 o 
   5   4   1     3714.01     3930.51     99.76 o 
   6   4   1       16.08        2.33      8.35 o 
   7   4   1     1804.60     2032.16     75.52 o 
   8   4   1    14935.42    14435.92    414.73 o 
   9   4   1      224.07      216.77     27.70 o 
  10   4   1    10859.67    10104.34    356.03 o 
  11   4   1     1772.21     1734.14    217.29 o 
  12   4   1       68.62       88.39     41.74 o 
  13   4   1       16.75       63.64     64.63 o 
  14   4   1        4.70      -26.30     66.32 o 
 -11   5   1      588.90      506.13    117.38 o 
 -10   5   1       42.02       33.66     54.02 o 
  -9   5   1      480.71      453.56    188.72 o 
  -8   5   1     1943.15     2104.08     90.40 o 
  -7   5   1      255.76      295.67     34.40 o 
  -6   5   1     7036.22     7238.20    223.82 o 
  -5   5   1     2716.67     2708.59     96.86 o 
  -4   5   1     3636.11     3360.95    173.29 o 
  -3   5   1     6587.28     6890.49    202.69 o 
  -2   5   1       62.63       45.19     13.77 o 
  -1   5   1     4471.86     4423.45    187.54 o 
   0   5   1     9132.42     9056.35    208.75 o 
   1   5   1    16750.03    17299.03    678.43 o 
   2   5   1    44985.80    43682.54   1690.16 o 
   3   5   1     5544.50     5992.50    130.46 o 
   4   5   1     3185.66     3110.38    108.18 o 
   5   5   1     3189.78     3276.33     85.74 o 
   6   5   1     9199.27     9438.72    224.24 o 
   7   5   1    15145.44    14786.16    379.82 o 
   8   5   1     1088.71     1092.03     54.63 o 
   9   5   1     8859.25     8484.82    257.81 o 
  10   5   1      604.94      638.37     57.55 o 
  11   5   1       18.69       10.94     24.72 o 
  12   5   1      141.84      141.40     44.49 o 
  13   5   1      252.82      265.23     58.07 o 
  14   5   1     1432.16     1517.53    186.10 o 
 -11   6   1        6.34       40.30     75.37 o 
 -10   6   1       21.84       33.23     64.06 o 
  -9   6   1      452.11      598.47    113.42 o 
  -8   6   1     1069.62     1097.32     83.12 o 
  -7   6   1     6968.86     7294.87    230.98 o 
  -6   6   1       70.01       77.25     21.53 o 
  -5   6   1     3719.59     3814.70    114.15 o 
  -4   6   1      565.87      571.98     40.48 o 
  -3   6   1      144.12      161.01     19.39 o 
  -2   6   1    17414.70    17940.45    580.16 o 
  -1   6   1      144.29      137.88     19.07 o 
   0   6   1    22022.95    20615.03    515.50 o 
   1   6   1     4180.06     4176.17    145.65 o 
   2   6   1     1066.97     1087.61     47.18 o 
   3   6   1      190.11      228.12     12.32 o 
   4   6   1     1182.44     1292.27     36.60 o 
   5   6   1    11595.80    10992.74    278.64 o 
   6   6   1    12749.00    13094.74    305.32 o 
   7   6   1     6880.38     6688.47    183.87 o 
   8   6   1     7972.81     7980.19    218.66 o 
   9   6   1      116.54       80.29     21.75 o 
  10   6   1       59.31       57.43     27.06 o 
  11   6   1       36.47       -2.57     25.32 o 
  12   6   1     1736.76     1644.56    101.06 o 
  13   6   1     1840.85     1741.58    131.10 o 
  14   6   1      166.69      116.60    123.53 o 
 -11   7   1      490.31      403.46    118.79 o 
 -10   7   1        5.47      105.64     75.37 o 
  -9   7   1     2340.89     2589.24    157.59 o 
  -8   7   1     3978.82     4049.13    171.05 o 
  -7   7   1     1054.39     1097.51     81.85 o 
  -6   7   1     2997.66     3145.34    102.19 o 
  -5   7   1      197.61      205.53     22.41 o 
  -4   7   1     1215.42     1123.99     51.08 o 
  -3   7   1     2646.25     2637.42     87.44 o 
  -2   7   1     7583.48     7642.42    234.28 o 
  -1   7   1    23696.72    23418.10    764.14 o 
   0   7   1      391.70      414.74     25.51 o 
   1   7   1       44.81       76.05     15.26 o 
   2   7   1     4623.16     5264.73    154.95 o 
   3   7   1    12942.40    13703.63    310.61 o 
   4   7   1    27192.83    26955.47    599.77 o 
   5   7   1      650.04      730.85     34.41 o 
   6   7   1    21197.30    20824.08    475.13 o 
   7   7   1     2638.08     2559.09     99.84 o 
   8   7   1     1702.34     1442.56     58.66 o 
   9   7   1       36.13       46.15     16.89 o 
  10   7   1       68.14       49.68     24.82 o 
  11   7   1     2196.68     2523.81    121.01 o 
  12   7   1      914.76      932.60     76.81 o 
  13   7   1     2127.01     2085.19    145.36 o 
  14   7   1     2797.90     3033.06    184.16 o 
 -10   8   1     2127.97     2478.74    246.49 o 
  -9   8   1       64.36       94.13     47.38 o 
  -8   8   1     3129.93     3200.08    147.38 o 
  -7   8   1      751.38      777.43     56.66 o 
  -6   8   1      173.53      144.45     24.98 o 
  -5   8   1     1049.04     1057.66     48.86 o 
  -4   8   1        9.22       26.71     14.48 o 
  -3   8   1     9645.44    10029.58    291.94 o 
  -2   8   1    14805.36    15329.40    626.30 o 
  -1   8   1     2115.12     1934.92     80.40 o 
   0   8   1    10744.40    10964.28    314.97 o 
   1   8   1       32.28       27.99     12.28 o 
   2   8   1    12726.86    13176.48    369.24 o 
   3   8   1     1338.39     1046.38     63.39 o 
   4   8   1     4644.91     4579.75     98.12 o 
   5   8   1    14313.85    13990.11    300.68 o 
   6   8   1      481.97      505.34     28.12 o 
   7   8   1     2512.91     2681.12     86.12 o 
   8   8   1        7.78        9.13     13.22 o 
   9   8   1        9.97        5.84     14.93 o 
  10   8   1     5890.49     6110.10    232.87 o 
  11   8   1       10.12       43.72     28.12 o 
  12   8   1     5784.51     5715.57    228.76 o 
  13   8   1      651.07      660.37     91.71 o 
  14   8   1      272.03      265.27     63.46 o 
 -10   9   1      284.08      169.42     88.81 o 
  -9   9   1     2229.61     2193.06    125.43 o 
  -8   9   1       31.14      -26.16     29.35 o 
  -7   9   1       25.39       39.73     31.09 o 
  -6   9   1     2368.28     2452.85    101.05 o 
  -5   9   1     1459.64     1483.46     66.64 o 
  -4   9   1    16939.52    16933.35    487.81 o 
  -3   9   1      304.88      299.56     48.15 o 
  -2   9   1     4917.24     5078.06    389.60 o 
  -1   9   1     3546.26     3868.57    145.43 o 
   0   9   1       13.12       12.77      7.89 o 
   1   9   1     1478.70     1895.33     56.25 o 
   2   9   1      911.86      913.97     48.87 o 
   3   9   1     7035.50     6793.51    178.06 o 
   4   9   1    14735.39    14878.99    295.28 o 
   5   9   1     4497.25     4251.31    111.85 o 
   6   9   1     2925.39     2758.05     78.83 o 
   7   9   1      141.33      114.49     17.87 o 
   8   9   1     1819.60     1879.71     70.06 o 
   9   9   1     3741.96     3741.67    119.09 o 
  10   9   1     2013.89     2098.20     96.06 o 
  11   9   1     7385.29     7244.69    273.19 o 
  12   9   1       38.23       15.28     34.73 o 
  13   9   1      780.64      645.14     68.96 o 
  14   9   1       81.50       76.87     51.02 o 
  -9  10   1       39.09        2.66     54.67 o 
  -8  10   1      660.66      591.13     67.31 o 
  -7  10   1      424.13      381.92    123.49 o 
  -6  10   1     3858.40     3891.12    167.36 o 
  -5  10   1     5630.22     5603.73    163.59 o 
  -4  10   1       77.87       71.43     38.03 o 
  -3  10   1     5761.46     5780.40    298.10 o 
  -2  10   1      216.69      238.74     50.20 o 
  -1  10   1      502.56      532.87    105.00 o 
   0  10   1     3486.16     3366.83    108.77 o 
   1  10   1      636.89      675.34     31.21 o 
   2  10   1    25108.55    25601.80    627.69 o 
   3  10   1     3748.70     3819.83    113.35 o 
   4  10   1    10318.75    10168.76    206.79 o 
   5  10   1     6578.61     6711.17    153.37 o 
   6  10   1      177.67      178.46     21.01 o 
   7  10   1     1777.46     1734.32     64.33 o 
   8  10   1       11.08        5.84     13.72 o 
   9  10   1    11066.82    11219.30    344.19 o 
  10  10   1     9646.74     9747.05    308.08 o 
  11  10   1     1674.95     1426.87     81.90 o 
  12  10   1     1064.00     1130.55     85.49 o 
  13  10   1       31.19       24.99     32.90 o 
  14  10   1      283.87      365.76     78.48 o 
  -9  11   1      124.49       95.68     47.63 o 
  -8  11   1      328.17      365.59     59.97 o 
  -7  11   1     3091.48     3232.18    153.54 o 
  -6  11   1     1023.98     1026.37    138.22 o 
  -5  11   1     2808.02     2888.76    135.06 o 
  -4  11   1     5394.54     5143.70    200.42 o 
  -3  11   1      208.89      228.92     85.20 o 
  -2  11   1     5226.42     5147.13    241.05 o 
  -1  11   1     2448.15     2525.65    135.39 o 
   0  11   1     4539.19     4309.96    160.69 o 
   1  11   1     6526.23     6158.47    200.92 o 
   2  11   1      518.87      539.66     22.47 o 
   3  11   1     3534.56     3620.19    107.62 o 
   4  11   1      623.02      581.62     22.72 o 
   5  11   1     1111.65     1220.52     38.89 o 
   6  11   1     4179.54     4249.45    114.78 o 
   7  11   1      494.19      441.46     32.10 o 
   8  11   1    18472.04    18758.14    485.26 o 
   9  11   1     2457.99     2476.04    103.36 o 
  10  11   1     3090.53     2899.74    117.78 o 
  11  11   1      322.12      323.32     44.15 o 
  12  11   1        0.01       -6.88     28.88 o 
  13  11   1      610.88      569.62     66.89 o 
  14  11   1      324.54      197.98     62.36 o 
  -8  12   1     1645.38     1791.72    118.42 o 
  -7  12   1      211.05      177.45     46.85 o 
  -6  12   1     2385.55     2318.21    124.50 o 
  -5  12   1      117.09      106.22     36.97 o 
  -4  12   1       26.44        4.03     28.83 o 
  -3  12   1       42.84       40.08     30.54 o 
  -2  12   1       94.52       86.80     32.05 o 
  -1  12   1     5042.49     5185.35    244.09 o 
   0  12   1     3112.26     3072.18    143.41 o 
   1  12   1    13899.42    13166.22    697.88 o 
   2  12   1    14592.51    14757.25    340.18 o 
   3  12   1       55.81       51.83      9.05 o 
   4  12   1       62.04       65.87      9.65 o 
   5  12   1      667.24      654.55     30.09 o 
   6  12   1     8101.91     7832.12    195.84 o 
   7  12   1    19871.16    19573.98    503.98 o 
   8  12   1     1801.61     1741.43     70.99 o 
   9  12   1     4436.14     4821.99    176.74 o 
  10  12   1        2.33       -7.42     21.43 o 
  11  12   1       32.20       33.08     26.31 o 
  12  12   1     2158.30     2159.76    110.26 o 
  13  12   1      580.08      574.83     68.81 o 
  14  12   1     3685.76     3767.22    269.54 o 
  -8  13   1      715.63      836.73    106.09 o 
  -7  13   1     3937.73     4080.82    187.25 o 
  -6  13   1       27.07       -2.63     33.26 o 
  -5  13   1        5.47       24.27     30.64 o 
  -4  13   1        3.43        3.45     29.66 o 
  -3  13   1     1121.72     1152.38    110.52 o 
  -2  13   1    13509.42    13593.69    579.91 o 
  -1  13   1      213.86      237.21     74.17 o 
   0  13   1    25033.02    25796.81   1049.91 o 
   1  13   1     3608.96     3666.57    142.36 o 
   2  13   1     2839.56     2784.84    112.76 o 
   3  13   1       78.18       99.04     16.22 o 
   4  13   1       32.53       40.67     12.61 o 
   5  13   1     7946.42     8222.91    188.10 o 
   6  13   1     5420.86     5550.99    160.14 o 
   7  13   1     7134.39     6783.32    193.76 o 
   8  13   1     4249.15     4623.61    142.30 o 
   9  13   1       69.50       79.93     24.77 o 
  10  13   1      156.31      162.38     32.80 o 
  11  13   1      312.40      342.97     44.00 o 
  12  13   1     2723.37     2696.78    125.66 o 
  13  13   1     2536.51     2526.95    174.40 o 
  -7  14   1      199.86      158.02     62.25 o 
  -6  14   1       37.79       20.17     36.52 o 
  -5  14   1      144.01       76.21     37.19 o 
  -4  14   1     2862.26     2775.99    136.20 o 
  -2  14   1     3335.47     3213.40    177.82 o 
  -1  14   1     8354.15     8159.04    369.98 o 
   0  14   1      688.42      676.81     83.72 o 
   1  14   1      158.63      144.15     29.02 o 
   2  14   1       70.65       64.51     17.99 o 
   3  14   1      560.85      599.51     44.21 o 
   4  14   1    15958.47    15578.88    790.93 o 
   5  14   1      221.57      218.00     21.84 o 
   6  14   1    25278.86    25312.81    641.61 o 
   7  14   1     4693.84     4712.84    157.00 o 
   8  14   1      646.80      619.89     65.21 o 
   9  14   1      326.41      258.71     35.73 o 
  10  14   1      201.09      249.88     39.41 o 
  11  14   1     6390.42     6446.28    226.05 o 
  12  14   1     1515.75     1709.02     99.11 o 
  13  14   1     1034.21     1093.64    101.85 o 
  -6  15   1      102.70      142.54     96.80 o 
  -5  15   1     2125.63     2126.13    170.64 o 
  -4  15   1      147.17      164.24     42.76 o 
  -3  15   1     4458.01     5023.52    366.41 o 
  -2  15   1     4714.60     4897.54    446.73 o 
  -1  15   1      399.40      445.12     63.71 o 
   0  15   1        2.54       22.61     32.86 o 
   1  15   1        8.05       11.93     17.32 o 
   2  15   1     3146.85     3051.31    126.47 o 
   3  15   1    10580.81    10521.09    393.14 o 
   4  15   1     3563.09     3416.22    107.09 o 
   5  15   1     8728.01     8256.61    251.71 o 
   6  15   1      211.38      172.49     24.31 o 
   7  15   1      695.79      684.85     43.67 o 
   8  15   1      740.66      735.13     54.11 o 
   9  15   1      851.04      822.23     59.95 o 
  10  15   1     4734.43     4820.44    176.77 o 
  11  15   1       91.04       88.92     33.48 o 
  12  15   1     2938.69     3292.04    171.40 o 
  13  15   1      856.12      944.13     96.69 o 
  -5  16   1      440.37      450.11     84.16 o 
  -4  16   1     5437.09     5694.45    239.39 o 
  -3  16   1      520.64      436.55    105.21 o 
  -2  16   1     1350.22     1196.94    159.66 o 
  -1  16   1      511.38      472.02    106.49 o 
   0  16   1       28.14       39.40     38.36 o 
   1  16   1     3281.48     3363.38    141.15 o 
   2  16   1      783.07      683.98     49.99 o 
   3  16   1     9670.99     9627.39    338.81 o 
   4  16   1     4986.78     5402.28    205.70 o 
   5  16   1      355.19      386.18     45.06 o 
   6  16   1      738.55      727.89     44.31 o 
   7  16   1        2.04       -0.50     17.37 o 
   8  16   1     4575.88     4664.94    166.21 o 
   9  16   1     4619.74     4782.60    198.33 o 
  10  16   1     1432.56     1403.79     83.76 o 
  11  16   1     4010.06     4212.42    166.28 o 
  12  16   1        6.64       28.84     42.15 o 
  -4  17   1      103.52      100.88     67.53 o 
  -3  17   1      402.31      218.43     62.28 o 
  -2  17   1       74.59      140.85     72.55 o 
  -1  17   1      385.70      419.58    101.68 o 
   0  17   1     1572.79     1585.16    125.34 o 
   1  17   1      822.15      811.82    253.70 o 
   2  17   1     9790.45    10348.80    396.25 o 
   3  17   1     1476.35     1491.86     80.54 o 
   4  17   1     2540.11     2778.23    121.56 o 
   5  17   1      177.41      138.08     31.11 o 
   6  17   1      174.79      157.22     24.46 o 
   7  17   1     3796.69     3739.57    124.28 o 
   8  17   1      600.74      632.64     52.73 o 
   9  17   1     5728.14     6791.03    303.04 o 
  10  17   1     2714.58     2899.24    127.16 o 
  11  17   1      370.39      378.21     63.81 o 
  12  17   1        1.35       15.49     43.89 o 
  -3  18   1        0.93       35.92     51.20 o 
  -2  18   1      709.17      601.87    126.85 o 
  -1  18   1      477.98      465.68    106.77 o 
   0  18   1     2520.47     2235.64    223.01 o 
   1  18   1     3558.89     3437.27    199.74 o 
   2  18   1      186.91      141.54     29.86 o 
   3  18   1     3699.90     3545.88    150.23 o 
   4  18   1      141.23      148.71     25.62 o 
   5  18   1      136.07      100.08     43.41 o 
   6  18   1     3127.44     3281.26    125.52 o 
   7  18   1      241.60      279.96     33.93 o 
   8  18   1     8459.02     8460.02    274.00 o 
   9  18   1      469.58      540.30     52.98 o 
  10  18   1      920.66      953.43    110.83 o 
  11  18   1        6.01        4.24     39.00 o 
  -2  19   1       32.41        6.48     49.10 o 
  -1  19   1     3455.32     3518.43    302.06 o 
   0  19   1     1257.24     1046.34    164.89 o 
   1  19   1     1699.63     1727.82    196.14 o 
   2  19   1     1793.87     1759.38    113.79 o 
   3  19   1       12.58      -22.54     22.54 o 
   4  19   1      933.23     1090.79     96.49 o 
   5  19   1      979.59      958.07     82.67 o 
   6  19   1     2013.10     1908.72    144.17 o 
   7  19   1     3710.44     4020.52    227.04 o 
   8  19   1       87.46       80.16     30.95 o 
   9  19   1      461.62      410.99     63.50 o 
  10  19   1       26.21       34.12     40.99 o 
   0  20   1     2073.01     2018.29    227.26 o 
   1  20   1      556.72      249.32     90.79 o 
   2  20   1       69.24       93.35     56.58 o 
   3  20   1      867.20     1033.30     73.93 o 
   4  20   1        6.45       14.11     24.40 o 
   5  20   1     5858.62     6656.49    260.07 o 
   6  20   1     1870.42     2385.46    171.03 o 
   7  20   1     1052.91     1336.00    128.84 o 
   8  20   1      139.16      100.66     56.52 o 
   9  20   1        7.39      -22.90     36.47 o 
   3  21   1      774.87      757.60    185.61 o 
   4  21   1     3396.23     3779.16    224.96 o 
   5  21   1       51.21       99.64     56.92 o 
   6  21   1     2853.49     3120.24    349.79 o 
  -7 -20   2     1928.02     2160.65    134.50 o 
  -6 -20   2     3487.50     3617.61    177.80 o 
  -5 -20   2        2.93        6.41     35.13 o 
  -4 -20   2      322.14      224.34     65.50 o 
  -3 -20   2       68.74       -1.81     63.64 o 
  -2 -20   2      321.06      303.48     70.79 o 
  -1 -20   2     3409.13     3690.18    394.97 o 
   0 -20   2       15.50       21.88     54.29 o 
  -9 -19   2       11.23       31.21     50.35 o 
  -8 -19   2     3502.13     3538.49    147.99 o 
  -7 -19   2     1493.23     1465.50    119.03 o 
  -6 -19   2      499.35      484.95     47.89 o 
  -5 -19   2       52.13       14.48     24.42 o 
  -4 -19   2       18.13       12.34     24.56 o 
  -3 -19   2     2332.50     2368.34    120.17 o 
  -2 -19   2     1631.22     1707.34    236.00 o 
  -1 -19   2     2148.62     2220.30    161.67 o 
   0 -19   2     3416.31     3807.63    223.63 o 
   1 -19   2       54.21       40.94     47.38 o 
   2 -19   2      147.06      111.83     79.69 o 
 -10 -18   2     1399.92     1411.71    111.41 o 
  -9 -18   2     5554.40     6019.07    253.24 o 
  -8 -18   2       13.22       -2.31     23.15 o 
  -7 -18   2      943.94     1015.04     60.54 o 
  -6 -18   2        0.41      -22.64     22.64 o 
  -5 -18   2      173.98      117.08     28.45 o 
  -4 -18   2     4587.27     4649.74    166.17 o 
  -3 -18   2       36.28        6.09     25.36 o 
  -2 -18   2     4018.92     4380.78    196.29 o 
  -1 -18   2     1275.93     1202.46    155.89 o 
   0 -18   2     1180.23     1270.43    118.86 o 
   1 -18   2      400.89      387.12     72.95 o 
   2 -18   2        8.69      -27.41     48.65 o 
   3 -18   2     1827.88     1662.85    244.93 o 
 -11 -17   2     2964.65     3003.31    164.27 o 
 -10 -17   2     1815.62     1828.13    154.92 o 
  -9 -17   2      524.21      455.81     51.23 o 
  -8 -17   2      280.16      273.81     36.43 o 
  -7 -17   2        1.31       -7.08     19.85 o 
  -6 -17   2      689.88      626.55     47.82 o 
  -5 -17   2     2064.44     2148.36     95.18 o 
  -4 -17   2     1377.28     1306.61     74.93 o 
  -3 -17   2    10810.82    10391.93    323.08 o 
  -2 -17   2       51.99       47.78     25.23 o 
  -1 -17   2     1412.10     1681.22    125.55 o 
   0 -17   2        6.83       -9.13     24.40 o 
   1 -17   2       86.12       90.47     45.49 o 
   2 -17   2     1897.50     1927.55    145.82 o 
   3 -17   2       39.10       20.03     44.55 o 
   4 -17   2     3397.62     3370.51    293.01 o 
 -11 -16   2      287.54      202.87     53.40 o 
 -10 -16   2      770.39      799.49     73.78 o 
  -9 -16   2      113.12       88.13     28.17 o 
  -8 -16   2       11.18       -1.56     20.29 o 
  -7 -16   2     2660.65     2609.49     97.43 o 
  -6 -16   2      511.79      549.43     61.25 o 
  -5 -16   2     2427.35     2457.98     89.52 o 
  -4 -16   2     4933.70     4915.58    167.88 o 
  -3 -16   2      810.09      898.40     76.09 o 
  -2 -16   2     2832.67     3054.34    133.75 o 
  -1 -16   2        6.89       -3.99     19.77 o 
   0 -16   2      236.21      180.60     33.37 o 
   1 -16   2     2136.66     2181.15    147.61 o 
   2 -16   2      951.87     1028.04    329.36 o 
   3 -16   2     5898.04     5738.42    424.11 o 
   4 -16   2      268.90      259.49    148.35 o 
   5 -16   2      810.96      521.12    118.51 o 
 -12 -15   2       75.71       97.21     45.97 o 
 -11 -15   2     1097.40     1067.49     94.89 o 
 -10 -15   2       27.51       60.92     42.95 o 
  -9 -15   2       16.87      -18.17     19.77 o 
  -8 -15   2     1833.45     1727.83     77.92 o 
  -7 -15   2      651.61      637.31     45.45 o 
  -6 -15   2     6080.37     5766.78    211.39 o 
  -5 -15   2     1968.74     1908.89    103.37 o 
  -4 -15   2     3532.65     3588.98    113.16 o 
  -3 -15   2     5545.35     5179.76    173.29 o 
  -2 -15   2       60.71       51.96     19.16 o 
  -1 -15   2     2019.67     1781.04     90.95 o 
   0 -15   2      507.45      565.72     72.28 o 
   1 -15   2     5909.71     6221.91    299.75 o 
   2 -15   2     5870.26     6305.26    305.28 o 
   3 -15   2      796.63      797.16     89.29 o 
   4 -15   2     1609.74     1458.94    123.56 o 
   5 -15   2       37.89        3.98     43.95 o 
   6 -15   2      707.09      784.98     98.68 o 
 -12 -14   2      735.74      836.24    105.84 o 
 -11 -14   2       16.02        3.51     29.03 o 
 -10 -14   2      248.07      188.20     37.08 o 
  -9 -14   2      351.00      365.77     38.75 o 
  -8 -14   2     1743.56     1635.76     73.71 o 
  -7 -14   2    10039.40    10340.86    284.23 o 
  -6 -14   2     1396.40     1423.99     74.15 o 
  -5 -14   2     7195.08     6781.89    175.82 o 
  -4 -14   2      433.72      394.41     31.23 o 
  -3 -14   2        8.23        6.85     15.03 o 
  -2 -14   2     1496.62     1417.73     89.70 o 
  -1 -14   2     1881.25     1676.49     84.79 o 
   0 -14   2     2972.38     3234.79    136.48 o 
   1 -14   2     1118.43     1096.51     69.34 o 
   2 -14   2     1514.77     1511.82    114.69 o 
   3 -14   2     1308.37     1369.86    110.92 o 
   4 -14   2       21.72      -21.98     32.28 o 
   5 -14   2      105.86       70.62     43.49 o 
   6 -14   2      431.75      358.18     67.77 o 
   7 -14   2     2624.93     2582.77    176.78 o 
 -13 -13   2       92.05      132.56     50.86 o 
 -12 -13   2      343.34      419.57     53.68 o 
 -11 -13   2      819.49      792.01     64.86 o 
 -10 -13   2        0.98       11.34     23.75 o 
  -9 -13   2     3081.21     3021.73    108.32 o 
  -8 -13   2     1576.28     1603.93     77.17 o 
  -7 -13   2     3545.32     3684.75    119.86 o 
  -6 -13   2     3007.03     3009.94    100.91 o 
  -5 -13   2      656.77      643.48     36.22 o 
  -4 -13   2      587.13      583.04     35.79 o 
  -3 -13   2      592.25      636.09     42.30 o 
  -2 -13   2     5020.64     5125.37    165.78 o 
  -1 -13   2    15369.65    14693.28    427.64 o 
   0 -13   2       50.35       36.64     19.59 o 
   1 -13   2     5504.27     5527.00    208.87 o 
   2 -13   2     1030.26     1155.58     96.43 o 
   3 -13   2     2059.91     2123.35    421.70 o 
   4 -13   2     1766.45     1895.82    200.32 o 
   5 -13   2       82.54       94.36     44.35 o 
   6 -13   2     3915.56     3899.82    173.96 o 
   7 -13   2      443.94      383.59     70.93 o 
   8 -13   2      775.55      794.65     89.64 o 
 -13 -12   2       24.61       55.15     56.92 o 
 -12 -12   2      252.49      189.96     39.24 o 
 -11 -12   2      779.99      781.06     64.68 o 
 -10 -12   2     5001.19     4946.25    178.60 o 
  -9 -12   2        2.66      -14.00     17.79 o 
  -8 -12   2     2424.70     2317.36    135.34 o 
  -7 -12   2      321.52      342.63     36.44 o 
  -6 -12   2      880.98      795.02     44.72 o 
  -5 -12   2     3000.20     2922.70     86.63 o 
  -4 -12   2      196.53      177.65     28.53 o 
  -3 -12   2     9934.01     9512.12    251.72 o 
  -2 -12   2     3988.38     4060.82    119.26 o 
  -1 -12   2     3503.68     3326.55    115.21 o 
   0 -12   2     4203.35     3978.97    155.52 o 
   1 -12   2       26.01       10.21     16.93 o 
   2 -12   2     1143.54     1008.75     89.37 o 
   3 -12   2     2193.18     2124.92    128.79 o 
   4 -12   2      553.82      637.33     73.14 o 
   5 -12   2     3274.10     3516.64    191.29 o 
   6 -12   2      185.67      159.20     40.52 o 
   7 -12   2     2789.61     2796.94    138.99 o 
   8 -12   2        6.68      -12.17     37.51 o 
   9 -12   2      184.60      113.18     50.54 o 
 -13 -11   2        6.82        4.74     37.18 o 
 -12 -11   2     1370.69     1350.87     87.15 o 
 -11 -11   2     1209.82     1302.05    133.53 o 
 -10 -11   2     2199.38     2183.97     90.81 o 
  -9 -11   2     3266.43     3371.11    114.81 o 
  -8 -11   2      401.63      389.58     41.04 o 
  -7 -11   2      253.86      278.59     28.67 o 
  -6 -11   2     4513.67     4514.16    134.56 o 
  -5 -11   2     3498.55     3490.46     97.85 o 
  -4 -11   2    12468.59    12025.67    354.93 o 
  -3 -11   2      521.80      505.94     30.03 o 
  -2 -11   2    12756.65    12410.94    318.39 o 
  -1 -11   2     3289.59     3181.33     94.74 o 
   0 -11   2      212.15      181.93     21.73 o 
   1 -11   2       66.07       91.19     20.40 o 
   2 -11   2      350.34      342.06    110.09 o 
   3 -11   2     8229.53     8164.09    363.74 o 
   4 -11   2     5349.65     5375.69    257.64 o 
   5 -11   2     2064.70     2252.54    102.74 o 
   6 -11   2     2275.34     2228.26    124.89 o 
   7 -11   2        0.03      -26.53     26.53 o 
   8 -11   2      270.44      272.90     42.62 o 
   9 -11   2      225.20      130.42     48.03 o 
 -13 -10   2     1193.55     1012.03     87.23 o 
 -12 -10   2      405.35      469.07     58.87 o 
 -11 -10   2     3712.43     3727.25    145.97 o 
 -10 -10   2     3565.91     3692.48    125.09 o 
  -9 -10   2       71.60       56.01     20.61 o 
  -8 -10   2     1720.09     1729.55     70.93 o 
  -7 -10   2       80.08       86.52     20.77 o 
  -6 -10   2     5512.49     5248.42    151.60 o 
  -5 -10   2     4242.05     4132.68    116.81 o 
  -4 -10   2     3770.37     3505.92    131.89 o 
  -3 -10   2    15452.10    15826.01    367.11 o 
  -2 -10   2      897.00      948.60     35.56 o 
  -1 -10   2       18.85       18.00      9.02 o 
   0 -10   2      927.06      924.24     44.93 o 
   1 -10   2       32.12       32.67     15.45 o 
   2 -10   2     6306.46     6005.47    271.89 o 
   3 -10   2       33.51       36.60     36.70 o 
   4 -10   2     4373.44     4172.14    159.44 o 
   5 -10   2     1051.08     1042.57     61.45 o 
   6 -10   2      121.96       98.24     31.73 o 
   7 -10   2        5.39      -22.21     25.29 o 
   8 -10   2       13.04       13.86     34.27 o 
   9 -10   2     3354.94     3463.77    162.84 o 
  10 -10   2      915.96      922.60    151.17 o 
 -14  -9   2      939.05     1010.28    151.32 o 
 -13  -9   2      100.09       73.48     98.35 o 
 -12  -9   2     1808.16     1732.88    106.59 o 
 -11  -9   2      181.28      197.82     36.32 o 
 -10  -9   2      642.23      663.10     48.52 o 
  -9  -9   2      467.06      494.05     39.84 o 
  -8  -9   2      762.32      738.85     44.99 o 
  -7  -9   2     1038.56      989.21     48.87 o 
  -6  -9   2     1120.19     1088.54     49.14 o 
  -5  -9   2    10972.79    10514.40    292.77 o 
  -4  -9   2     6562.92     6320.96    145.05 o 
  -3  -9   2      406.45      384.52     21.38 o 
  -2  -9   2     2322.67     2469.15     67.73 o 
  -1  -9   2      106.23      101.21     11.86 o 
   0  -9   2    12439.26    12081.05    312.05 o 
   1  -9   2    11541.11    11762.87    397.24 o 
   2  -9   2      840.02      616.02    113.98 o 
   3  -9   2    25214.68    23920.26    785.93 o 
   4  -9   2      292.91      319.29     31.27 o 
   5  -9   2      250.00      210.44     29.33 o 
   6  -9   2      332.83      373.86     50.74 o 
   7  -9   2      811.43      848.21     68.74 o 
   8  -9   2     4488.09     4559.69    202.60 o 
   9  -9   2       19.31       31.65     32.13 o 
  10  -9   2     1736.24     1620.06    195.15 o 
 -14  -8   2     1313.84     1353.59    125.40 o 
 -13  -8   2     1440.23     1600.43    129.52 o 
 -12  -8   2      346.61      315.72     51.63 o 
 -11  -8   2      936.01      854.32     71.26 o 
 -10  -8   2       89.05      131.06     29.62 o 
  -9  -8   2      590.31      610.41     43.87 o 
  -8  -8   2     3737.08     3571.18    113.95 o 
  -7  -8   2      439.79      507.68     35.20 o 
  -6  -8   2    10498.80    10425.22    275.55 o 
  -5  -8   2     2687.10     2787.58    122.15 o 
  -4  -8   2     2602.81     2533.75     73.74 o 
  -3  -8   2     2937.70     3004.32     79.31 o 
  -2  -8   2     1354.90     1579.29     46.71 o 
  -1  -8   2    18376.49    17609.46    413.76 o 
   0  -8   2     1069.05      910.92     35.91 o 
   1  -8   2     8455.73     7891.77    323.36 o 
   2  -8   2     9416.71     9237.75    269.12 o 
   3  -8   2     1381.49     1346.34     65.48 o 
   4  -8   2     1919.16     1948.79     85.84 o 
   5  -8   2      910.34      919.47     78.96 o 
   6  -8   2     1925.09     1995.16     82.02 o 
   7  -8   2     6506.74     6522.22    244.95 o 
   8  -8   2      958.27     1042.44     80.98 o 
   9  -8   2     1772.63     1824.38     92.72 o 
  10  -8   2        1.20       57.12     49.65 o 
 -14  -7   2      307.36      364.09    106.06 o 
 -13  -7   2      924.01      869.67     96.42 o 
 -12  -7   2      125.72      161.26     47.70 o 
 -11  -7   2        7.92       -3.70     26.22 o 
 -10  -7   2     2165.52     2041.93     89.47 o 
  -9  -7   2     2230.07     2223.76     83.55 o 
  -8  -7   2     6488.75     6228.36    179.02 o 
  -7  -7   2    15829.46    15563.15    402.41 o 
  -6  -7   2      106.09       97.23     23.67 o 
  -5  -7   2       75.51       95.71     12.36 o 
  -4  -7   2      143.89      142.07     12.59 o 
  -3  -7   2     2241.46     2210.27     61.02 o 
  -2  -7   2     6666.08     6199.04    148.04 o 
  -1  -7   2       23.43       -6.74      6.94 o 
   0  -7   2    63398.09    63861.10   2016.30 o 
   1  -7   2    11142.27    11437.37    288.99 o 
   2  -7   2     4027.15     4002.29    125.63 o 
   3  -7   2       77.97       72.04     16.02 o 
   4  -7   2       33.45       49.40     23.12 o 
   5  -7   2    14603.76    14442.87    487.14 o 
   6  -7   2     1669.13     1753.92     74.56 o 
   7  -7   2     9712.12     9631.59    294.60 o 
   8  -7   2     6127.40     6238.81    237.38 o 
   9  -7   2      287.61      196.00     40.42 o 
  10  -7   2       30.11       -4.12     40.32 o 
  11  -7   2       15.42       27.72     65.05 o 
 -14  -6   2      884.03      866.73    100.87 o 
 -13  -6   2       14.71      -51.28     69.65 o 
 -12  -6   2       28.04       33.92     39.67 o 
 -11  -6   2     1144.95     1083.66     68.42 o 
 -10  -6   2       45.26       32.54     22.47 o 
  -9  -6   2     7884.36     7417.94    210.72 o 
  -8  -6   2     5181.84     5201.54    155.67 o 
  -7  -6   2     6963.73     7188.73    198.53 o 
  -6  -6   2     1346.55     1304.95     51.12 o 
  -5  -6   2       66.34       33.65     12.05 o 
  -4  -6   2    29444.48    29584.20    672.03 o 
  -3  -6   2    11654.30    11362.86    287.51 o 
  -2  -6   2    15162.54    15120.72    375.75 o 
  -1  -6   2    21428.39    20435.34    510.62 o 
   0  -6   2      184.22      153.95     12.64 o 
   1  -6   2     3122.78     2855.04     93.79 o 
   2  -6   2       15.06       21.95      8.66 o 
   3  -6   2      232.87      218.40     29.91 o 
   4  -6   2     9107.91     8861.73    304.41 o 
   5  -6   2      505.41      535.03     40.86 o 
   6  -6   2    15209.29    15618.90    480.96 o 
   7  -6   2     1684.27     1686.43     74.92 o 
   8  -6   2     2063.10     1985.20    101.36 o 
   9  -6   2       15.82      -20.04     32.85 o 
  10  -6   2       52.26       88.70     45.07 o 
  11  -6   2     1801.57     1940.08    208.73 o 
 -14  -5   2       11.20      -21.07     68.59 o 
 -13  -5   2      130.25      100.48     94.18 o 
 -12  -5   2      512.08      613.41     75.89 o 
 -11  -5   2     1687.86     1538.96     93.28 o 
 -10  -5   2     9787.08     9317.16    287.95 o 
  -9  -5   2        4.04       31.50     19.36 o 
  -8  -5   2     7298.50     6971.86    196.73 o 
  -7  -5   2      534.14      522.07     34.47 o 
  -6  -5   2       38.75       44.18     13.04 o 
  -5  -5   2    20398.35    20990.33    526.96 o 
  -4  -5   2      495.77      527.68     27.38 o 
  -3  -5   2    31555.37    31785.56    743.24 o 
  -2  -5   2    13850.98    13603.58    340.62 o 
  -1  -5   2     2842.21     2832.12    101.77 o 
   0  -5   2     1536.11     1541.02     43.25 o 
   1  -5   2       29.68       12.28      7.10 o 
   2  -5   2     5660.91     5649.60    194.29 o 
   3  -5   2     6221.46     6157.24    212.98 o 
   4  -5   2     4119.68     4019.21    128.85 o 
   5  -5   2    13685.80    13615.43    391.98 o 
   6  -5   2      207.00      186.06     23.82 o 
   7  -5   2     7661.38     7737.89    239.41 o 
   8  -5   2      272.65      254.79     42.66 o 
   9  -5   2      919.11     1108.21     97.89 o 
  10  -5   2     2059.49     1965.51    144.81 o 
  11  -5   2      305.15      192.89     84.00 o 
  12  -5   2     2598.26     3136.75    278.02 o 
 -14  -4   2      176.03      187.23     96.16 o 
 -13  -4   2       49.26       53.31     69.58 o 
 -12  -4   2     3135.60     2960.06    170.88 o 
 -11  -4   2     3241.16     3414.57    163.27 o 
 -10  -4   2     4992.98     4754.03    187.05 o 
  -9  -4   2     2734.28     2763.44    104.97 o 
  -8  -4   2      267.44      284.23     42.86 o 
  -7  -4   2      748.05      811.39     42.23 o 
  -6  -4   2     5540.58     5743.98    159.02 o 
  -5  -4   2    18002.83    19170.72    442.93 o 
  -4  -4   2    20791.99    20987.83    522.56 o 
  -3  -4   2      649.49      630.51     28.32 o 
  -2  -4   2     1730.51     1547.32     75.72 o 
  -1  -4   2      656.09      662.17     22.98 o 
   0  -4   2      104.91      117.94     13.54 o 
   1  -4   2    10369.52    10057.76    215.08 o 
   2  -4   2      398.32      381.49     24.88 o 
   3  -4   2    48751.41    49282.41   1375.27 o 
   4  -4   2    18836.88    19915.49    567.05 o 
   5  -4   2     6450.34     6609.87    179.73 o 
   6  -4   2     2258.29     2287.64     98.50 o 
   7  -4   2      196.34      173.03     29.15 o 
   8  -4   2     1642.47     1765.34    121.52 o 
   9  -4   2      137.74      189.47     47.98 o 
  10  -4   2     1536.36     1713.58    127.44 o 
  11  -4   2     4050.79     4999.19    376.59 o 
  12  -4   2        0.15       86.55     74.24 o 
  13  -4   2      345.37      259.22     98.57 o 
 -13  -3   2     2970.58     3625.05    296.27 o 
 -12  -3   2      365.82      360.04     91.07 o 
 -11  -3   2     2350.78     2351.90    163.53 o 
 -10  -3   2      983.76      994.88     70.05 o 
  -9  -3   2      119.91      120.47     26.28 o 
  -8  -3   2     8851.55     8672.74    262.88 o 
  -7  -3   2     1375.75     1394.05     61.57 o 
  -6  -3   2     9958.52     9216.31    223.93 o 
  -5  -3   2     4932.06     4240.05    109.85 o 
  -4  -3   2     3465.45     3403.69     88.32 o 
  -3  -3   2      391.30      492.70     20.80 o 
  -2  -3   2       60.86       69.51     18.15 o 
  -1  -3   2    16385.47    16647.06    378.10 o 
   0  -3   2    12963.78    12473.82    284.33 o 
   1  -3   2      170.01      166.20     10.57 o 
   2  -3   2    24097.01    23640.35    792.71 o 
   3  -3   2      951.15      965.57     39.53 o 
   4  -3   2    23857.30    24425.89    796.67 o 
   5  -3   2       73.39       35.57     12.71 o 
   6  -3   2        2.16        8.71     17.41 o 
   7  -3   2     3108.91     3307.04    132.19 o 
   8  -3   2        2.67      -10.91     22.09 o 
   9  -3   2    13215.73    13812.59    756.50 o 
  10  -3   2     5625.88     5480.56    342.16 o 
  11  -3   2     1345.82     1633.35    184.26 o 
  12  -3   2      361.57      724.19    133.21 o 
  13  -3   2        2.12       73.39     85.84 o 
 -12  -2   2     3113.88     3566.09    281.28 o 
 -11  -2   2      297.92      315.74     47.32 o 
 -10  -2   2      441.18      418.48     48.16 o 
  -9  -2   2     1631.06     1484.82     82.77 o 
  -8  -2   2     3240.32     3228.24    115.02 o 
  -7  -2   2    12124.68    11378.22    332.85 o 
  -6  -2   2      697.45      720.82     45.67 o 
  -5  -2   2    20414.47    21062.10    527.54 o 
  -4  -2   2     7192.37     7514.46    180.04 o 
  -3  -2   2       45.00       25.11      7.70 o 
  -2  -2   2     4518.71     4725.33    125.25 o 
  -1  -2   2     2152.79     2312.96     62.31 o 
   0  -2   2    49644.36    47320.62   1274.24 o 
   1  -2   2    44338.23    42523.30   1309.45 o 
   2  -2   2     5297.48     5152.03    176.39 o 
   3  -2   2    31836.18    31960.09   1277.35 o 
   4  -2   2       32.95       33.53     10.75 o 
   5  -2   2      142.40      138.15     25.19 o 
   6  -2   2     2606.12     2546.40     77.56 o 
   7  -2   2     2866.09     2844.74    115.88 o 
   8  -2   2    17617.72    18526.40    754.17 o 
   9  -2   2      182.78      225.00     47.45 o 
  10  -2   2     3434.35     3708.72    284.18 o 
  11  -2   2      591.99      673.28    124.16 o 
  12  -2   2       77.68       26.02     62.65 o 
  13  -2   2     1373.49     1598.28    199.68 o 
 -12  -1   2       54.09      104.65     65.90 o 
 -11  -1   2        6.68       -1.52     42.78 o 
 -10  -1   2      327.14      269.00     63.64 o 
  -9  -1   2     2210.21     2245.86    118.02 o 
  -8  -1   2    12071.11    11987.57    403.23 o 
  -7  -1   2      599.91      640.56     35.53 o 
  -6  -1   2    19856.90    20987.09    479.67 o 
  -5  -1   2     4839.78     4859.90    149.34 o 
  -4  -1   2    11341.58    11693.97    330.22 o 
  -3  -1   2       11.78       22.69     11.54 o 
  -2  -1   2     1311.89     1428.19     48.42 o 
  -1  -1   2    59938.32    61127.12   1679.46 o 
   0  -1   2     5894.63     6424.90    253.75 o 
   1  -1   2    46839.04    45748.53   1123.47 o 
   2  -1   2    20406.25    19687.94   1228.79 o 
   3  -1   2     3986.80     4174.81    181.09 o 
   4  -1   2     3560.42     4207.71    149.09 o 
   5  -1   2       27.20       41.69     16.17 o 
   6  -1   2     6648.12     6592.35    175.41 o 
   7  -1   2    10065.01    10185.87    241.59 o 
   8  -1   2     2569.79     2663.07    141.44 o 
   9  -1   2     3732.98     4055.22    201.74 o 
  10  -1   2      237.82      235.78     49.76 o 
  11  -1   2      153.20      120.20     69.01 o 
  12  -1   2       10.48       -1.56     51.48 o 
  13  -1   2      450.57      221.32     91.78 o 
 -11   0   2        6.55        4.82     38.16 o 
 -10   0   2     1564.59     1693.22    119.36 o 
  -9   0   2     2498.86     2642.08    124.26 o 
  -8   0   2     4691.99     5119.76    203.74 o 
  -7   0   2     5227.78     5674.09    144.48 o 
  -6   0   2     2295.44     2532.23     88.87 o 
  -5   0   2     1927.79     2164.13     61.78 o 
  -4   0   2     1569.38     1501.07     58.25 o 
  -3   0   2     6201.94     5997.18    204.23 o 
  -2   0   2      123.56      138.45     14.90 o 
  -1   0   2        6.89        6.16      6.33 o 
   0   0   2    79108.59    71884.51   2234.50 o 
   1   0   2      928.79     1037.47     39.39 o 
   2   0   2     8441.03     8567.54    491.84 o 
   3   0   2    77390.61    77778.77   2511.00 o 
   4   0   2       39.01       73.62     13.36 o 
   5   0   2    31236.09    31098.45    757.58 o 
   6   0   2     7171.28     8111.52    237.80 o 
   7   0   2     5272.06     5568.95    167.39 o 
   8   0   2     9053.02     9054.44    269.73 o 
   9   0   2       18.37        8.07     28.45 o 
  10   0   2      162.46      173.09     64.91 o 
  11   0   2       78.71      151.32     67.17 o 
  12   0   2     1823.52     2445.51    224.85 o 
  13   0   2     2390.46     2734.28    251.72 o 
  14   0   2      158.44      162.63     84.71 o 
 -11   1   2     1971.23     1962.43    197.28 o 
 -10   1   2       17.17      -32.28     32.28 o 
  -9   1   2     3655.49     3775.84    331.83 o 
  -8   1   2     1558.50     1891.69    162.07 o 
  -7   1   2     2163.05     2301.35     75.73 o 
  -6   1   2       23.52       17.75     11.10 o 
  -5   1   2      492.45      482.88     28.56 o 
  -4   1   2    15234.87    15992.34    397.82 o 
  -3   1   2     1313.21     1374.39     50.23 o 
  -2   1   2     9758.59    10008.71    327.53 o 
  -1   1   2     5199.18     5714.54    169.15 o 
   0   1   2     1055.87     1044.33     29.19 o 
   1   1   2     1688.74     1667.86    107.48 o 
   2   1   2     1784.20     1865.42    116.24 o 
   3   1   2    14990.56    16736.96    536.64 o 
   4   1   2    77892.37    77870.43   2466.85 o 
   5   1   2     9133.83     9077.12    230.65 o 
   6   1   2    40977.73    42379.39   1029.95 o 
   7   1   2      743.33      785.95     42.49 o 
   8   1   2      498.83      518.60     37.26 o 
   9   1   2     1558.12     1659.42     72.32 o 
  10   1   2      119.92      118.51     60.38 o 
  11   1   2     2428.57     2430.37    210.43 o 
  12   1   2      692.46      599.18    116.53 o 
  13   1   2     1169.35     1254.22    168.14 o 
  14   1   2      947.28      800.41    143.54 o 
 -11   2   2      963.32     1037.71    147.92 o 
 -10   2   2     7102.01     7294.40    712.24 o 
  -9   2   2       60.13       78.46     39.71 o 
  -8   2   2     6679.26     6936.90    376.85 o 
  -7   2   2       42.52       66.39     17.27 o 
  -6   2   2      714.65      728.71     36.12 o 
  -5   2   2     6822.02     6986.89    169.65 o 
  -4   2   2       38.22       40.81     12.96 o 
  -3   2   2    32589.31    34208.56    773.51 o 
  -2   2   2     6472.75     6618.87    220.28 o 
  -1   2   2    11636.37    12537.76    401.36 o 
   0   2   2    13531.56    14869.65    411.58 o 
   1   2   2       50.41       28.28      6.65 o 
   2   2   2    22158.63    22670.67   1273.17 o 
   3   2   2     1216.06     1112.91     45.97 o 
   4   2   2    15516.12    14982.31    588.39 o 
   5   2   2     9071.13     8398.86    213.86 o 
   6   2   2        7.93       -8.18      8.18 o 
   7   2   2       25.90        8.78     13.31 o 
   8   2   2        4.14       -0.02     13.63 o 
   9   2   2     2764.38     2682.68     99.56 o 
  10   2   2     7551.51     7491.00    329.54 o 
  11   2   2      456.31      542.05    102.53 o 
  12   2   2     3502.45     3778.07    295.14 o 
  13   2   2      334.14      252.29     86.26 o 
  14   2   2       44.52       36.49     70.85 o 
 -11   3   2     2459.31     2082.21    215.24 o 
 -10   3   2      726.50      781.75    129.54 o 
  -9   3   2      602.15      700.53     78.84 o 
  -8   3   2        1.73       10.36     24.99 o 
  -7   3   2     3868.20     3892.40    133.35 o 
  -6   3   2     2952.55     2907.04     99.22 o 
  -5   3   2     2533.10     2430.35     83.84 o 
  -4   3   2    27830.33    28252.40    643.97 o 
  -3   3   2     6712.60     7037.68    168.49 o 
  -2   3   2     3271.62     3210.24     99.33 o 
  -1   3   2      872.55      968.86     37.66 o 
   0   3   2       24.26       29.53      4.89 o 
   2   3   2       19.49       10.05      8.70 o 
   3   3   2    38531.84    38962.04   1079.21 o 
   4   3   2    13302.34    13408.65    335.15 o 
   5   3   2     2560.66     2431.50     70.71 o 
   6   3   2     1221.57     1379.17     81.65 o 
   7   3   2       14.65       -0.74     10.62 o 
   8   3   2      972.10      980.10     50.56 o 
   9   3   2     2943.20     2916.60    106.32 o 
  10   3   2     5288.44     5400.68    251.69 o 
  11   3   2     5261.54     5450.05    306.59 o 
  12   3   2        4.92       22.34     61.09 o 
  13   3   2      252.59      247.20     82.87 o 
  14   3   2        0.94      -28.99     63.21 o 
 -12   4   2       72.53      169.42     96.45 o 
 -11   4   2     1327.47     1164.28    162.06 o 
 -10   4   2       62.41       52.04     65.33 o 
  -9   4   2       80.63        3.68     49.78 o 
  -8   4   2     1984.82     2230.44     93.06 o 
  -7   4   2        6.03       -0.19     17.30 o 
  -6   4   2     4600.83     4910.45    183.45 o 
  -5   4   2     5283.29     5491.50    166.69 o 
  -4   4   2     5060.91     5308.30    133.13 o 
  -3   4   2    17999.65    18494.73    465.04 o 
  -2   4   2      277.54      309.84     18.36 o 
  -1   4   2     1186.64     1342.77     36.41 o 
   0   4   2    11973.65    12179.65    393.96 o 
   2   4   2    51399.55    51668.74   1642.12 o 
   3   4   2      331.60      346.09     19.26 o 
   4   4   2     1055.15      992.54     34.23 o 
   5   4   2     1033.28     1022.25     38.58 o 
   6   4   2     1075.79     1069.31     40.60 o 
   7   4   2    11359.61    10628.49    273.67 o 
   8   4   2     1257.25     1260.68     73.10 o 
   9   4   2     5434.27     5402.75    173.76 o 
  10   4   2     8638.61     8575.58    341.49 o 
  11   4   2       95.27      108.97     32.91 o 
  12   4   2      293.81      205.37     49.64 o 
  13   4   2        1.99      -12.30     54.87 o 
  14   4   2     1106.93     1212.64    169.56 o 
 -12   5   2      958.69      816.11    161.92 o 
 -11   5   2       10.33       46.24     77.07 o 
 -10   5   2       13.72        5.80     54.59 o 
  -9   5   2      679.89      778.78    128.83 o 
  -8   5   2       16.85        0.63     22.19 o 
  -7   5   2     7105.07     7734.63    278.55 o 
  -6   5   2     1101.47     1026.36     64.99 o 
  -5   5   2     4157.99     4158.79    137.25 o 
  -4   5   2       33.90       34.50     11.82 o 
  -3   5   2       27.30        3.04      8.77 o 
  -2   5   2     1977.28     1776.43     46.36 o 
  -1   5   2      344.43      394.01     20.70 o 
   0   5   2    12682.68    12654.01    317.17 o 
   2   5   2     1849.32     1762.31     76.49 o 
   3   5   2     3378.34     3288.63    106.49 o 
   4   5   2      379.51      424.33     21.18 o 
   5   5   2     1728.63     1520.00     50.48 o 
   6   5   2    10451.60    10259.72    265.96 o 
   7   5   2     3160.04     2971.62     83.44 o 
   8   5   2     9982.72    10075.70    296.56 o 
   9   5   2       30.88       49.68     18.29 o 
  10   5   2     3435.69     3350.50    143.50 o 
  11   5   2       72.02       68.87     37.16 o 
  12   5   2      141.14       30.98     40.37 o 
  13   5   2     2123.93     1971.48    139.18 o 
  14   5   2       19.77       27.01     69.72 o 
 -11   6   2      226.30      -18.38     65.48 o 
 -10   6   2      326.18      196.57     81.46 o 
  -9   6   2     2052.42     2168.19    212.12 o 
  -8   6   2     5141.28     5283.24    259.94 o 
  -7   6   2      601.41      674.61     59.36 o 
  -6   6   2     3404.34     3543.79    145.55 o 
  -5   6   2      445.25      412.95     39.35 o 
  -4   6   2      455.83      460.54     38.01 o 
  -3   6   2     2454.18     2318.97     75.55 o 
  -2   6   2     5487.02     5927.74    156.78 o 
  -1   6   2    30902.05    28916.95    933.79 o 
   0   6   2     4837.21     5011.15    194.68 o 
   2   6   2      767.51      881.78     40.14 o 
   3   6   2      203.65      195.15     22.55 o 
   4   6   2    13623.97    13502.46    337.83 o 
   5   6   2     2316.16     2146.69     66.22 o 
   6   6   2    19997.89    19669.57    449.23 o 
   7   6   2    11826.46    12055.96    305.72 o 
   8   6   2     1124.07     1038.87     43.61 o 
   9   6   2      688.04      686.63     54.54 o 
  10   6   2      215.44      187.48     35.05 o 
  11   6   2     1320.13     1190.35     80.01 o 
  12   6   2     3257.89     3209.61    148.28 o 
  13   6   2      700.99      606.64     82.12 o 
  14   6   2     4025.89     4175.80    226.86 o 
 -11   7   2        8.70      -67.60     67.60 o 
 -10   7   2     1507.74     1487.84    188.37 o 
  -9   7   2      759.22      818.09    136.89 o 
  -8   7   2     2733.84     2813.45    132.73 o 
  -7   7   2     2438.39     2493.27    214.58 o 
  -6   7   2        0.68       -0.41     14.62 o 
  -5   7   2      220.50      271.59     25.44 o 
  -4   7   2      677.80      654.19     35.19 o 
  -3   7   2    11727.28    12016.98    283.51 o 
  -2   7   2    31134.35    34446.30    964.31 o 
  -1   7   2     3256.44     3800.99    302.06 o 
   0   7   2    26105.78    27547.24    768.77 o 
   1   7   2      277.14      371.05     39.60 o 
   2   7   2    11485.84    12791.14    355.95 o 
   3   7   2    43648.22    45622.65   1111.32 o 
   4   7   2     3238.31     3292.48    113.82 o 
   5   7   2    15603.38    15435.49    353.45 o 
   6   7   2     1278.93     1222.03     42.57 o 
   7   7   2     5558.43     5661.84    143.69 o 
   8   7   2      740.83      732.55     36.81 o 
   9   7   2      212.40      253.92     40.01 o 
  10   7   2     2567.16     2549.17    117.46 o 
  11   7   2      488.62      507.49     55.17 o 
  12   7   2     5135.13     4991.74    204.34 o 
  13   7   2     4452.88     4266.04    225.18 o 
  14   7   2      320.05      283.24     66.02 o 
 -10   8   2        0.40      -55.01     62.51 o 
  -9   8   2     1816.05     1989.81    144.23 o 
  -8   8   2      323.51      316.55     52.88 o 
  -7   8   2      101.25       55.48     30.70 o 
  -6   8   2      800.18      708.68     49.05 o 
  -5   8   2       25.97       23.81     15.37 o 
  -4   8   2    17625.84    17918.21    458.94 o 
  -3   8   2     7564.42     7965.91    210.82 o 
  -2   8   2    10639.99    10902.19    835.27 o 
  -1   8   2     8050.00     8057.31    338.60 o 
   0   8   2       10.93       -0.08      7.58 o 
   1   8   2     3246.78     3427.12    187.58 o 
   2   8   2     7115.21     7744.00    223.18 o 
   3   8   2     1700.69     1494.30     74.80 o 
   4   8   2    18817.33    18972.43    398.35 o 
   5   8   2      202.77      154.39     13.30 o 
   6   8   2    13521.11    13859.67    375.08 o 
   7   8   2      877.26      900.71     47.54 o 
   8   8   2      632.18      585.57     33.28 o 
   9   8   2     6514.60     5989.77    197.78 o 
  10   8   2      753.74      715.52     60.26 o 
  11   8   2     7793.31     7615.81    284.96 o 
  12   8   2     1203.36     1314.30     90.54 o 
  13   8   2     1347.55     1231.99     91.83 o 
  14   8   2      749.70      629.62    223.58 o 
  -9   9   2        3.96       56.53     39.90 o 
  -8   9   2       28.46      -19.69     30.13 o 
  -7   9   2      456.63      434.05     53.56 o 
  -6   9   2     1112.05     1199.51     81.64 o 
  -5   9   2     5730.46     6112.57    175.23 o 
  -4   9   2      237.29      247.92     27.02 o 
  -3   9   2    10826.99    11143.01    513.55 o 
  -1   9   2      115.72      158.05     27.31 o 
   0   9   2     2885.40     3033.25    229.70 o 
   1   9   2       10.01        5.06      5.68 o 
   2   9   2    35538.64    36802.19   1164.12 o 
   3   9   2     9867.35     9772.58    279.23 o 
   4   9   2     7696.06     7579.29    181.53 o 
   5   9   2     1702.77     1522.82     46.09 o 
   6   9   2      281.40      318.34     21.59 o 
   7   9   2      751.68      801.65     37.25 o 
   8   9   2      822.87      858.72     41.10 o 
   9   9   2     4556.19     4077.85    145.62 o 
  10   9   2     9351.91     9116.15    313.97 o 
  11   9   2      449.82      453.21     53.24 o 
  12   9   2     1726.25     1786.20    106.74 o 
  13   9   2       47.03        3.32     31.56 o 
  14   9   2       15.28       -9.38     34.45 o 
  -9  10   2        4.46       26.81     40.10 o 
  -8  10   2        0.62       -3.35     34.12 o 
  -7  10   2     1821.26     2084.11    116.54 o 
  -6  10   2     1436.18     1529.08    110.28 o 
  -5  10   2     1248.72     1272.48     68.34 o 
  -4  10   2     3818.86     3793.80    135.54 o 
  -3  10   2       54.94       48.21     26.33 o 
  -2  10   2     1280.11     1148.30    123.03 o 
  -1  10   2     2534.72     2380.88    181.44 o 
   0  10   2      944.24      744.39     75.29 o 
   1  10   2    13360.98    13786.64    408.34 o 
   2  10   2      384.33      378.82     33.27 o 
   3  10   2    10319.94    10164.73    452.31 o 
   4  10   2       19.86       27.25     10.63 o 
   5  10   2     1304.50     1365.33     38.10 o 
   6  10   2     3041.90     3028.75     85.29 o 
   7  10   2        0.71       -3.35     10.60 o 
   8  10   2     4679.15     4575.39    124.38 o 
   9  10   2     5682.39     5655.52    218.67 o 
  10  10   2     5194.38     5119.79    179.71 o 
  11  10   2     5768.04     5203.71    255.01 o 
  12  10   2       84.08       63.23     32.06 o 
  13  10   2      496.88      425.42     58.47 o 
  14  10   2      584.32      564.48     70.65 o 
  -9  11   2       87.13      147.16     51.01 o 
  -8  11   2     1661.93     1774.84    130.58 o 
  -7  11   2      318.36      296.16     50.83 o 
  -6  11   2     3405.36     3211.95    149.57 o 
  -5  11   2     3821.99     3796.27    164.49 o 
  -4  11   2        2.14      -22.01     22.01 o 
  -3  11   2     1066.45      881.45    116.67 o 
  -2  11   2       28.06       -8.22     20.48 o 
  -1  11   2    10259.05    10011.73    427.13 o 
   0  11   2    13184.45    12135.06    508.07 o 
   1  11   2     2337.00     2350.35     70.03 o 
   2  11   2    22654.97    23941.17    769.77 o 
   3  11   2       43.14       31.99     12.41 o 
   4  11   2       37.11       38.19     12.42 o 
   5  11   2     2199.99     2264.38     62.13 o 
   6  11   2     2719.14     2826.07     82.03 o 
   7  11   2    15505.43    16005.74    376.40 o 
   8  11   2      346.11      378.37     29.17 o 
   9  11   2     9963.24    10691.95    329.92 o 
  10  11   2     2312.14     2181.86     99.47 o 
  11  11   2       22.21       25.29     24.57 o 
  12  11   2      740.01      606.78     64.85 o 
  13  11   2       64.81       38.57     34.77 o 
  14  11   2     2896.70     3065.32    169.99 o 
  -8  12   2      136.84       78.03     50.24 o 
  -7  12   2     4018.93     4138.42    218.12 o 
  -6  12   2     1383.30     1391.10     97.71 o 
  -5  12   2     1518.70     1448.83     95.55 o 
  -4  12   2      120.51       90.62     31.28 o 
  -3  12   2       85.38       17.45     28.55 o 
  -1  12   2      286.45      276.52     44.80 o 
   0  12   2     9700.49     9912.11    426.92 o 
   1  12   2    10539.39     9675.04    332.55 o 
   2  12   2     1504.50     1429.44     50.13 o 
   3  12   2      165.33      139.45     28.47 o 
   4  12   2        3.20       16.40     11.63 o 
   5  12   2     3715.39     3742.85     86.29 o 
   6  12   2    12488.54    12153.50    289.12 o 
   7  12   2     2920.61     3044.27     90.45 o 
   8  12   2     5178.07     5093.46    175.87 o 
   9  12   2      124.41       94.75     25.75 o 
  10  12   2      461.66      492.43     47.62 o 
  11  12   2      280.20      281.35     69.30 o 
  12  12   2      561.45      600.08     59.04 o 
  13  12   2     4413.98     4864.56    211.67 o 
  14  12   2      148.19      149.17     84.85 o 
  -7  13   2      176.93      144.07     56.22 o 
  -6  13   2      310.75      287.39     53.21 o 
  -5  13   2       10.94       15.08     30.15 o 
  -4  13   2      132.48       98.59     33.45 o 
  -3  13   2     2083.72     2146.34    141.59 o 
  -2  13   2      248.32      317.08     52.49 o 
  -1  13   2    21928.82    20365.16   1195.11 o 
   0  13   2      204.75      109.19     44.12 o 
   1  13   2     3043.00     3022.91    154.96 o 
   2  13   2       43.26       37.48     10.97 o 
   3  13   2      440.20      493.08     37.77 o 
   4  13   2     4366.54     4445.04    119.98 o 
   5  13   2      981.15      969.02     37.81 o 
   6  13   2    11589.90    11179.73    265.86 o 
   7  13   2     7529.48     7656.34    193.66 o 
   8  13   2     1272.80     1250.64     66.83 o 
   9  13   2      369.34      406.37     41.78 o 
  10  13   2      369.11      321.72     39.64 o 
  11  13   2      607.56      607.19     55.74 o 
  12  13   2     3538.14     3751.00    152.12 o 
  13  13   2      231.63      311.63     55.84 o 
  14  13   2     2246.12     2331.27    173.72 o 
  -7  14   2      669.53      729.71    102.44 o 
  -6  14   2        5.24       11.96     37.37 o 
  -5  14   2     3002.02     3027.30    149.30 o 
  -4  14   2     1333.48     1334.11     95.66 o 
  -3  14   2     3501.61     3361.47    190.93 o 
  -2  14   2     5575.14     4952.81    353.54 o 
  -1  14   2       69.88       78.43     36.84 o 
   0  14   2      693.18      808.91    155.13 o 
   1  14   2      438.31      391.57     34.76 o 
   2  14   2     1890.51     1790.00     80.95 o 
   3  14   2     3458.12     3232.33    110.65 o 
   4  14   2       65.37       35.26     12.05 o 
   5  14   2     8035.88     7706.51    240.12 o 
   6  14   2     6436.75     6628.21    185.79 o 
   7  14   2     4346.25     4250.33    119.09 o 
   8  14   2        6.42       10.19     19.92 o 
   9  14   2        4.05       12.02     20.45 o 
  10  14   2     3097.54     3111.93    213.04 o 
  11  14   2      236.17      244.53     51.21 o 
  12  14   2     4663.49     4728.11    181.42 o 
  13  14   2     1961.16     1873.26    172.58 o 
  -6  15   2      744.59      703.72     99.54 o 
  -5  15   2        0.96      -24.51     35.32 o 
  -4  15   2     3731.30     3701.14    172.41 o 
  -3  15   2     1866.67     1976.30    314.08 o 
  -2  15   2     1447.04     1026.26    142.97 o 
  -1  15   2     1587.28     1626.00    175.64 o 
   0  15   2      317.55      280.18     69.72 o 
   1  15   2     1607.65     1550.67    111.84 o 
   2  15   2     1328.42     1248.00     66.32 o 
   3  15   2     7450.04     7264.22    262.25 o 
   4  15   2     8567.33     8992.25    245.63 o 
   5  15   2      124.85      116.46     16.47 o 
   6  15   2      234.10      289.32     30.38 o 
   7  15   2       92.80      142.35     23.22 o 
   8  15   2     1359.43     1199.41     86.06 o 
   9  15   2     2974.63     3179.30    145.68 o 
  10  15   2      322.76      331.67     43.43 o 
  11  15   2     6633.67     6805.68    236.23 o 
  12  15   2      331.67      351.59     61.79 o 
  13  15   2      636.88      777.00     85.25 o 
  -5  16   2     2963.50     2505.10    181.30 o 
  -4  16   2       14.96       13.84     38.98 o 
  -3  16   2     2299.58     2050.12    357.00 o 
  -2  16   2      133.59       82.74     49.64 o 
  -1  16   2       14.00      -24.04     44.97 o 
   0  16   2     1056.64     1147.24    125.37 o 
   1  16   2       27.07       21.30     49.35 o 
   2  16   2     7008.45     7189.98    262.30 o 
   3  16   2     3537.67     3725.16    147.95 o 
   4  16   2     1289.42     1433.52     87.81 o 
   5  16   2      501.16      600.82     42.58 o 
   6  16   2       21.44       26.93     16.09 o 
   7  16   2      388.72      351.09     33.34 o 
   8  16   2     1871.04     1893.43    163.73 o 
   9  16   2     3242.04     3387.48    133.82 o 
  10  16   2     3551.01     3737.28    307.85 o 
  11  16   2       25.85       11.86     29.13 o 
  12  16   2      492.53      398.95     65.79 o 
  -4  17   2     1462.68     1231.00    128.61 o 
  -3  17   2        1.26       19.06     37.61 o 
  -2  17   2      149.64      127.24     50.82 o 
  -1  17   2      389.60      411.66    101.54 o 
   0  17   2     1516.59     1691.48    187.23 o 
   1  17   2     5081.86     4947.90    253.42 o 
   2  17   2       81.95       56.97     23.86 o 
   3  17   2     7007.32     7128.62    261.59 o 
   4  17   2     1447.77     1473.16     93.09 o 
   5  17   2        1.60       21.04     19.23 o 
   6  17   2     1012.22     1221.23     61.20 o 
   7  17   2       36.43       45.82     22.99 o 
   8  17   2     7051.59     7181.83    260.01 o 
   9  17   2     2147.15     2393.49    159.03 o 
  10  17   2     1293.40     1326.84     82.32 o 
  11  17   2      493.71      512.04     68.70 o 
  12  17   2        2.95       29.98     40.49 o 
  -3  18   2      124.70      177.68     90.01 o 
  -2  18   2       71.68       43.95     50.94 o 
  -1  18   2     2768.20     2611.47    268.76 o 
   0  18   2     2818.91     2742.90    246.63 o 
   1  18   2      716.30      491.84    112.14 o 
   2  18   2     1927.81     2098.84    104.75 o 
   3  18   2       85.55       66.63     23.24 o 
   4  18   2        9.54       -5.24     17.96 o 
   5  18   2      741.04      762.69     56.37 o 
   6  18   2      912.32      873.38     99.36 o 
   7  18   2     5864.79     6117.02    205.36 o 
   8  18   2      272.14      280.67     38.79 o 
   9  18   2     2230.87     2427.46    233.90 o 
  10  18   2      232.96      213.94     69.03 o 
  11  18   2       20.25       73.42     45.66 o 
  -1  19   2      237.26      167.70     62.27 o 
   0  19   2     2542.92     2401.17    171.99 o 
   1  19   2     1517.86     1636.18    193.32 o 
   2  19   2        0.61      -19.66     55.58 o 
   3  19   2      102.76       51.80     26.49 o 
   4  19   2      167.53      168.81     53.99 o 
   5  19   2     3895.05     4244.60    175.44 o 
   6  19   2     4038.28     4140.79    172.75 o 
   7  19   2      597.75      579.32     53.01 o 
   8  19   2     1479.95     1775.25     90.09 o 
   9  19   2       42.45        8.85     39.91 o 
  10  19   2      125.72       81.53     47.54 o 
   0  20   2      245.71      127.08     59.75 o 
   1  20   2        8.78       38.40     51.02 o 
   2  20   2      767.22      819.08    148.06 o 
   3  20   2      450.04      514.46     50.66 o 
   4  20   2     4509.25     4702.67    169.86 o 
   5  20   2      659.07      703.70     55.26 o 
   6  20   2     2704.92     3086.68    139.86 o 
   7  20   2     1120.97     1237.81     84.80 o 
   8  20   2       36.70      -21.87     45.39 o 
   9  20   2      643.93      571.38     90.42 o 
   3  21   2     2057.77     2217.02    236.09 o 
   4  21   2      165.19      137.01     50.34 o 
   5  21   2     2469.51     2129.58    238.43 o 
   6  21   2      166.75      217.15     65.85 o 
   7  21   2       13.30      -18.36     48.75 o 
  -7 -20   3     2274.75     2278.31    139.99 o 
  -6 -20   3       28.50       17.63     42.03 o 
  -5 -20   3      251.60      136.23     46.05 o 
  -4 -20   3        0.43      -32.75     47.34 o 
  -3 -20   3     1010.20      964.46    111.80 o 
  -2 -20   3     2674.38     3144.13    398.09 o 
  -1 -20   3      548.73      676.28    139.44 o 
  -8 -19   3      402.45      333.80     51.75 o 
  -7 -19   3      883.46      899.13     85.12 o 
  -6 -19   3       42.53        2.62     33.16 o 
  -5 -19   3       37.80        7.99     24.82 o 
  -4 -19   3     1995.67     2091.74    121.27 o 
  -3 -19   3      608.11      587.61     58.87 o 
  -2 -19   3     2142.91     2206.25    118.41 o 
  -1 -19   3     3164.67     3419.00    208.31 o 
   0 -19   3      187.89      225.62     95.03 o 
   1 -19   3      501.28      667.73     92.55 o 
 -10 -18   3     2767.36     2965.41    192.98 o 
  -9 -18   3        0.53       -1.25     36.16 o 
  -8 -18   3     1896.33     1909.17    103.77 o 
  -7 -18   3       59.28       69.30     25.67 o 
  -6 -18   3      236.24      164.92     34.41 o 
  -5 -18   3     3395.79     3300.57    130.89 o 
  -4 -18   3       55.05       36.53     26.13 o 
  -3 -18   3     6645.14     6409.74    267.97 o 
  -2 -18   3      794.65      797.53     65.63 o 
  -1 -18   3     1077.36      916.33     72.75 o 
   0 -18   3      457.57      358.50     48.02 o 
   1 -18   3       12.93       73.07     48.23 o 
   2 -18   3      763.60      832.94    105.08 o 
   3 -18   3      292.16      295.76     71.44 o 
 -10 -17   3      826.60      817.21    129.70 o 
  -9 -17   3      630.17      717.86     65.66 o 
  -8 -17   3       50.98       33.64     25.19 o 
  -7 -17   3     1046.08     1131.07     86.17 o 
  -6 -17   3     1400.78     1454.29     70.57 o 
  -5 -17   3     1317.17     1292.29     72.89 o 
  -4 -17   3     5875.07     6134.34    206.57 o 
  -3 -17   3       36.61       45.47     22.83 o 
  -2 -17   3     2098.96     2264.09    139.03 o 
  -1 -17   3       34.09       20.84     25.54 o 
   0 -17   3       14.39        7.45     25.47 o 
   1 -17   3     2243.12     2267.67    355.45 o 
   2 -17   3       25.28       39.01     57.63 o 
   3 -17   3     3894.82     4017.90    332.96 o 
   4 -17   3      706.42      779.52     99.89 o 
 -11 -16   3     2166.36     2116.78    135.50 o 
 -10 -16   3      212.62      138.36     45.80 o 
  -9 -16   3        4.12        6.11     24.05 o 
  -8 -16   3      918.48      983.24     66.72 o 
  -7 -16   3        1.20       -1.58     20.11 o 
  -6 -16   3     3324.28     3458.55    117.67 o 
  -5 -16   3     2574.31     2601.89     94.23 o 
  -4 -16   3     2107.77     2026.17     88.67 o 
  -3 -16   3     4389.66     4173.53    148.37 o 
  -2 -16   3        7.97       13.49     19.39 o 
  -1 -16   3        7.89       47.71     22.86 o 
   0 -16   3      854.91      742.80     61.85 o 
   1 -16   3     2101.81     2463.10    155.02 o 
   2 -16   3     6391.91     6337.24    312.68 o 
   3 -16   3       46.98      103.66     47.35 o 
   4 -16   3     3053.67     2767.97    272.79 o 
   5 -16   3       92.08      -13.68     47.45 o 
 -12 -15   3     2318.64     2332.67    145.11 o 
 -11 -15   3       28.08       -0.44     35.74 o 
 -10 -15   3       40.70       23.79     28.98 o 
  -9 -15   3      537.81      516.76     46.29 o 
  -8 -15   3      803.76      820.33     54.05 o 
  -7 -15   3     6578.51     6524.56    193.58 o 
  -6 -15   3      501.05      453.18     39.08 o 
  -5 -15   3     2755.18     2923.92    146.20 o 
  -4 -15   3     3491.13     3132.50    161.94 o 
  -3 -15   3     1039.39     1007.24     57.86 o 
  -2 -15   3     1072.18     1014.70     59.61 o 
  -1 -15   3      143.10      118.68     25.93 o 
   0 -15   3     5924.80     5537.29    215.53 o 
   1 -15   3     2219.16     2009.59    104.11 o 
   2 -15   3     1815.84     1609.28    192.25 o 
   3 -15   3     3762.37     3541.08    225.06 o 
   4 -15   3      165.81      119.43     51.00 o 
   5 -15   3       49.50        1.52     41.42 o 
   6 -15   3      500.78      568.77     86.95 o 
 -12 -14   3       86.89       61.42     42.59 o 
 -11 -14   3        1.98       -5.84     28.95 o 
 -10 -14   3       51.72       25.63     27.82 o 
  -9 -14   3     1192.47     1225.12     67.20 o 
  -8 -14   3     2458.91     2438.32    107.49 o 
  -7 -14   3      554.80      621.33     44.61 o 
  -6 -14   3     3417.26     3501.54    116.05 o 
  -5 -14   3      393.08      334.25     28.26 o 
  -4 -14   3       13.17       -5.58     13.91 o 
  -3 -14   3     2630.51     2590.96     99.53 o 
  -2 -14   3      949.60      942.64     55.35 o 
  -1 -14   3    10699.09    10583.71    326.48 o 
   0 -14   3      529.65      481.78     56.27 o 
   1 -14   3    10875.21    10206.61    801.15 o 
   2 -14   3     1339.89     1200.56    102.93 o 
   3 -14   3        9.87       -0.14     33.95 o 
   4 -14   3      718.58      674.49     82.12 o 
   5 -14   3       25.59       34.97     41.10 o 
   6 -14   3     3757.00     4048.20    225.30 o 
   7 -14   3     2548.20     2690.09    146.30 o 
 -12 -13   3        3.39      -31.09     31.09 o 
 -11 -13   3       56.11       36.03     29.72 o 
 -10 -13   3     1291.14     1357.26     72.20 o 
  -9 -13   3      370.51      373.89     38.55 o 
  -8 -13   3     1530.09     1672.96     74.13 o 
  -7 -13   3     3739.84     3757.76    142.99 o 
  -6 -13   3      387.10      358.78     47.39 o 
  -5 -13   3      946.10      939.91     49.47 o 
  -4 -13   3     2163.49     2215.64    136.91 o 
  -3 -13   3     3415.57     3361.72    105.06 o 
  -2 -13   3     9796.63     9547.81    289.36 o 
  -1 -13   3     1686.19     1496.72     81.98 o 
   0 -13   3     8017.73     7826.22    282.40 o 
   1 -13   3       66.89       54.56     23.21 o 
   2 -13   3       48.37       53.35     34.05 o 
   3 -13   3     3734.74     3650.88    195.79 o 
   4 -13   3      539.38      663.18    113.06 o 
   5 -13   3     6265.23     6433.30    311.58 o 
   6 -13   3      197.36      200.46     52.63 o 
   7 -13   3     1908.53     2096.51    124.12 o 
   8 -13   3      167.38      146.58     61.02 o 
 -13 -12   3       55.67       31.80     50.63 o 
 -12 -12   3      253.08      245.48     45.90 o 
 -11 -12   3     2981.32     2998.04    247.35 o 
 -10 -12   3        1.89      -17.43     21.68 o 
  -9 -12   3     3925.50     4196.69    142.41 o 
  -8 -12   3     2364.11     2246.36     85.92 o 
  -7 -12   3     1260.66     1282.71     60.81 o 
  -6 -12   3      151.97      132.80     22.95 o 
  -5 -12   3      345.94      317.12     26.25 o 
  -4 -12   3     8117.63     8203.34    222.28 o 
  -3 -12   3     3133.97     3017.68     94.74 o 
  -2 -12   3     9627.89     9366.12    249.03 o 
  -1 -12   3     6649.29     6229.75    196.46 o 
   0 -12   3       36.81       23.88     15.08 o 
   1 -12   3        3.93        0.37     14.85 o 
   2 -12   3      145.57      132.82     42.28 o 
   3 -12   3     6835.97     6629.60    327.66 o 
   4 -12   3     3906.79     3564.01    190.04 o 
   5 -12   3      312.20      285.80     56.92 o 
   6 -12   3     4985.24     5063.89    425.31 o 
   7 -12   3      137.46      141.09     40.43 o 
   8 -12   3      111.56       81.91     42.44 o 
   9 -12   3      483.53      520.10     72.31 o 
 -13 -11   3     1099.65     1169.65    104.90 o 
 -12 -11   3     2042.26     2082.84    110.29 o 
 -11 -11   3     2402.90     2483.52    114.59 o 
 -10 -11   3     3908.47     3789.49    129.81 o 
  -9 -11   3       73.27       63.31     23.08 o 
  -8 -11   3      284.36      227.90     28.85 o 
  -7 -11   3        0.78       -6.65     14.31 o 
  -6 -11   3     3876.28     3688.24    115.73 o 
  -5 -11   3    13083.31    13400.40    415.41 o 
  -4 -11   3       15.83       17.61     13.45 o 
  -3 -11   3     6463.53     6065.09    167.33 o 
  -2 -11   3     2151.84     2218.82     74.37 o 
  -1 -11   3      107.74       66.48     14.07 o 
   0 -11   3      536.89      566.22     39.53 o 
   1 -11   3      606.54      544.46     43.44 o 
   2 -11   3     5397.90     5421.98    221.80 o 
   3 -11   3     3603.61     3777.79    194.45 o 
   4 -11   3     6347.83     6105.11    222.77 o 
   5 -11   3     7501.42     7770.92    356.11 o 
   6 -11   3        0.65       24.32     31.95 o 
   7 -11   3        8.44      -11.97     28.88 o 
   8 -11   3       24.13      -25.33     31.24 o 
   9 -11   3      962.28      923.43     74.09 o 
 -13 -10   3       41.12       60.17     48.54 o 
 -12 -10   3     1880.06     2223.08    125.29 o 
 -11 -10   3      995.46      956.46     69.51 o 
 -10 -10   3     1553.42     1278.46     91.83 o 
  -9 -10   3        9.51       -4.29     17.64 o 
  -8 -10   3       64.71       69.43     19.88 o 
  -7 -10   3     3277.99     3391.77    109.38 o 
  -6 -10   3     1805.43     1760.30     79.30 o 
  -5 -10   3     1440.92     1402.58     55.27 o 
  -4 -10   3     6484.62     6340.62    174.20 o 
  -3 -10   3       63.01       45.40     12.40 o 
  -2 -10   3      520.88      514.16     31.37 o 
  -1 -10   3     1463.67     1364.29     49.63 o 
   0 -10   3     3047.68     3077.46    122.03 o 
   1 -10   3     7078.48     6572.80    236.30 o 
   2 -10   3        8.14       10.20     15.84 o 
   3 -10   3    16850.98    17163.08    696.36 o 
   4 -10   3     1211.44     1287.93    131.88 o 
   5 -10   3     1137.26     1170.58     68.15 o 
   6 -10   3       17.96        6.01     41.36 o 
   7 -10   3        1.50      -22.27     26.90 o 
   8 -10   3     2231.91     2099.84    131.38 o 
   9 -10   3      832.75      949.69    127.23 o 
  10 -10   3      995.52      981.87    258.23 o 
 -13  -9   3     1857.63     1863.68    142.68 o 
 -12  -9   3        3.80       34.68     31.63 o 
 -11  -9   3      842.76      842.24     74.07 o 
 -10  -9   3        1.64      -12.25     19.70 o 
  -9  -9   3      389.22      378.45     36.64 o 
  -8  -9   3     1372.22     1275.13     60.37 o 
  -7  -9   3      219.53      246.95     47.54 o 
  -6  -9   3     6497.27     6417.06    180.45 o 
  -5  -9   3     4764.86     4403.28    116.82 o 
  -4  -9   3     1182.14     1074.28     44.09 o 
  -3  -9   3       65.55       94.06     14.60 o 
  -2  -9   3        1.38        8.01      8.94 o 
  -1  -9   3    31697.15    32282.72    941.63 o 
   0  -9   3    13632.22    14186.60    365.36 o 
   1  -9   3    10292.35    10134.95    340.14 o 
   2  -9   3     5399.25     5204.86    161.06 o 
   3  -9   3       42.52       37.40     15.57 o 
   4  -9   3       10.77       16.19     15.93 o 
   5  -9   3       53.97       22.42     18.93 o 
   6  -9   3      917.19      928.20     94.68 o 
   7  -9   3     5802.92     5670.47    450.58 o 
   8  -9   3        0.72       -7.05     29.01 o 
   9  -9   3     5449.32     5653.80    232.65 o 
  10  -9   3      633.84      553.76     86.41 o 
 -13  -8   3      103.16       48.75     46.27 o 
 -12  -8   3      278.66      235.63     55.47 o 
 -11  -8   3        1.18       -0.03     23.87 o 
 -10  -8   3      834.80      695.12     48.72 o 
  -9  -8   3     4049.82     3809.66    148.96 o 
  -8  -8   3     1995.11     1824.18     74.79 o 
  -7  -8   3    12946.13    12661.46    332.78 o 
  -6  -8   3      134.14      147.10     24.12 o 
  -5  -8   3     3926.18     3631.25     97.72 o 
  -4  -8   3       37.79       57.56     11.44 o 
  -3  -8   3     6250.46     6507.69    195.78 o 
  -2  -8   3     7708.24     7033.71    168.70 o 
  -1  -8   3       98.76      118.78     12.49 o 
   0  -8   3     9618.24     8904.95    233.83 o 
   1  -8   3    13588.60    12981.02    302.29 o 
   2  -8   3     2202.93     2066.96     72.72 o 
   3  -8   3     2234.58     2179.24     91.06 o 
   4  -8   3        5.03      -11.46     12.92 o 
   5  -8   3    11968.60    11582.42    398.87 o 
   6  -8   3     3549.36     3637.67    148.37 o 
   7  -8   3     4403.97     4376.45    177.57 o 
   8  -8   3     6663.83     6593.81    250.62 o 
   9  -8   3      121.74       52.22     34.07 o 
  10  -8   3      385.14      342.72     72.25 o 
  11  -8   3       25.18      138.87     83.44 o 
 -13  -7   3      301.23      239.09     60.44 o 
 -12  -7   3       53.29       51.57     70.35 o 
 -11  -7   3     1400.08     1238.91     82.40 o 
 -10  -7   3      560.11      570.25     51.18 o 
  -9  -7   3     5950.27     5977.51    191.72 o 
  -8  -7   3     5855.18     5637.97    165.72 o 
  -7  -7   3     1283.78     1358.35     57.16 o 
  -6  -7   3     5592.60     5406.84    153.48 o 
  -5  -7   3       16.19       -2.17      8.60 o 
  -4  -7   3     2538.17     2552.44     66.24 o 
  -3  -7   3    10982.94    12011.53    324.33 o 
  -2  -7   3     1299.49     1211.14     38.56 o 
  -1  -7   3    29256.97    27335.19    675.91 o 
   0  -7   3      858.95      770.20     34.53 o 
   1  -7   3       59.06      155.64     12.03 o 
   2  -7   3        2.99        2.69      7.68 o 
   3  -7   3     1224.56     1307.32     61.33 o 
   4  -7   3     2541.24     2430.94    205.29 o 
   5  -7   3     1491.39     1403.99     71.22 o 
   6  -7   3     7902.51     8070.36    288.87 o 
   7  -7   3     8412.00     8598.24    279.70 o 
   8  -7   3     1477.10     1543.11     90.26 o 
   9  -7   3      143.50      116.24     36.24 o 
  10  -7   3       10.29      -23.29     37.57 o 
  11  -7   3     1042.11     1052.42    161.07 o 
 -13  -6   3       23.23       21.95     44.88 o 
 -12  -6   3      616.51      585.19    177.19 o 
 -11  -6   3      364.05      349.57     66.23 o 
 -10  -6   3     4955.30     5150.70    176.49 o 
  -9  -6   3      893.91      926.90     53.61 o 
  -8  -6   3     8330.17     7852.56    219.10 o 
  -7  -6   3     6336.81     6012.79    171.01 o 
  -6  -6   3       99.61      120.39     17.25 o 
  -5  -6   3     5570.15     5432.43    136.80 o 
  -4  -6   3     3659.71     3699.38     96.19 o 
  -3  -6   3    22464.85    21978.76    498.54 o 
  -2  -6   3    16336.13    15989.27    365.15 o 
  -1  -6   3     2270.84     2294.29     85.76 o 
   0  -6   3     1599.76     1404.22     45.37 o 
   1  -6   3     1217.79     1241.04     45.63 o 
   2  -6   3      131.75       74.66     11.68 o 
   3  -6   3     3280.75     3245.81    122.71 o 
   4  -6   3      761.50      634.92     42.15 o 
   5  -6   3    12358.84    12045.16    409.87 o 
   6  -6   3     1450.74     1559.27     81.79 o 
   7  -6   3     6170.62     6112.73    196.56 o 
   8  -6   3     1002.57      954.19     73.64 o 
   9  -6   3       18.09       -7.66     32.54 o 
  10  -6   3     2175.57     2577.28    167.15 o 
  11  -6   3        7.11      -31.96     59.68 o 
  12  -6   3     2061.50     2439.99    249.32 o 
 -13  -5   3      194.12      161.93     56.35 o 
 -12  -5   3     1404.20     1311.03    110.05 o 
 -11  -5   3     3196.71     3084.77    182.04 o 
 -10  -5   3      571.51      573.21     49.46 o 
  -9  -5   3     5640.86     5438.93    179.79 o 
  -8  -5   3      615.72      678.93     42.77 o 
  -7  -5   3       52.15       51.95     16.65 o 
  -6  -5   3     1062.87     1015.73     42.50 o 
  -5  -5   3     1040.32     1065.16     38.65 o 
  -4  -5   3    24418.37    23641.51    629.96 o 
  -3  -5   3    12582.34    12618.47    291.78 o 
  -2  -5   3     8995.38     8563.34    200.30 o 
  -1  -5   3     1762.53     1685.77     46.87 o 
   0  -5   3        2.65       -4.82      4.82 o 
   1  -5   3    10556.94    10121.37    263.75 o 
   2  -5   3     6080.66     6161.27    182.81 o 
   3  -5   3    12722.56    13231.77   1082.47 o 
   4  -5   3    11278.44    10425.50    306.43 o 
   5  -5   3     1956.01     1893.34     83.51 o 
   6  -5   3     7844.57     8033.26    243.88 o 
   7  -5   3      441.97      427.46     36.42 o 
   8  -5   3       87.58       49.00     28.68 o 
   9  -5   3      714.60      776.09    135.55 o 
  10  -5   3      899.39      867.63     92.73 o 
  11  -5   3     2215.91     2945.83    258.51 o 
  12  -5   3      100.54      125.15     83.44 o 
 -13  -4   3     2018.70     2588.90    236.73 o 
 -12  -4   3     1056.72      907.16    133.21 o 
 -11  -4   3     1865.28     1771.19    144.25 o 
 -10  -4   3     5046.88     5082.12    198.54 o 
  -9  -4   3      314.02      311.21     35.46 o 
  -8  -4   3       26.77        2.99     19.35 o 
  -7  -4   3      393.75      365.78     29.25 o 
  -6  -4   3     7667.13     7820.66    191.49 o 
  -5  -4   3    35418.09    34445.63    783.78 o 
  -4  -4   3     1312.25     1268.43     41.38 o 
  -3  -4   3     9429.32     8997.63    231.26 o 
  -2  -4   3       68.70       91.33     11.66 o 
  -1  -4   3        7.63       13.29      4.81 o 
   0  -4   3     6689.36     6546.54    142.69 o 
   1  -4   3      186.56      179.49     16.80 o 
   2  -4   3    21322.82    21005.38    626.55 o 
   3  -4   3     5798.33     5649.67    185.61 o 
   4  -4   3    22002.44    22492.84    638.26 o 
   5  -4   3     6712.30     7230.20    219.68 o 
   6  -4   3      119.47      125.97     19.92 o 
   7  -4   3     1105.25     1103.61     56.34 o 
   8  -4   3     1149.26     1214.01     85.57 o 
   9  -4   3     2830.88     2803.54    159.09 o 
  10  -4   3     5663.07     6039.87    426.65 o 
  11  -4   3       63.01       17.25     61.80 o 
  12  -4   3     1644.78     2010.93    221.88 o 
  13  -4   3       12.86      -26.02     70.28 o 
 -12  -3   3     3097.18     3509.09    282.69 o 
 -11  -3   3     1150.59     1208.94     87.64 o 
 -10  -3   3     1362.66     1358.63     83.23 o 
  -9  -3   3      360.05      307.39     40.92 o 
  -8  -3   3      432.02      460.39     45.76 o 
  -7  -3   3    15959.53    15502.03    445.16 o 
  -6  -3   3     9379.30     9216.73    222.37 o 
  -5  -3   3     6692.24     6390.69    158.69 o 
  -4  -3   3     6001.50     5858.33    143.94 o 
  -3  -3   3     4398.66     4687.29    127.66 o 
  -2  -3   3       12.36       -6.23      6.23 o 
  -1  -3   3     4455.70     4503.27    108.37 o 
   0  -3   3     3444.81     3554.17     94.17 o 
   1  -3   3     5410.38     5348.85    127.20 o 
   2  -3   3      436.08      487.24     18.16 o 
   3  -3   3    59654.98    59406.48   1653.44 o 
   4  -3   3    11259.85    12211.94    352.92 o 
   5  -3   3      767.28      802.84     54.41 o 
   6  -3   3     2391.02     2484.48    100.59 o 
   7  -3   3      210.83      194.34     35.77 o 
   8  -3   3    14538.10    15115.83    506.75 o 
   9  -3   3     5481.39     6040.61    282.72 o 
  10  -3   3     4723.16     4769.68    351.14 o 
  11  -3   3     3572.59     3844.82    307.01 o 
  12  -3   3        1.55       14.00     67.31 o 
  13  -3   3      496.87      703.12    144.95 o 
 -11  -2   3      504.92      462.66     54.64 o 
 -10  -2   3       32.32      -28.96     28.96 o 
  -9  -2   3     1703.64     1649.80     90.94 o 
  -8  -2   3    13904.06    13916.61    405.77 o 
  -7  -2   3     1622.54     1752.61    110.69 o 
  -6  -2   3    21387.55    21208.53    488.34 o 
  -5  -2   3    22326.48    23373.28    496.46 o 
  -4  -2   3     2273.69     2407.91     71.38 o 
  -3  -2   3      664.76      645.55     24.92 o 
  -2  -2   3     2180.19     2448.45     58.70 o 
  -1  -2   3     6701.23     6656.90    170.42 o 
   0  -2   3     7341.72     7519.09    191.10 o 
   1  -2   3     7145.39     7587.88    207.32 o 
   2  -2   3     1270.96     1287.89     36.96 o 
   3  -2   3      559.16      475.87     48.63 o 
   4  -2   3        3.71       -7.51     10.33 o 
   5  -2   3      410.76      393.80     26.54 o 
   6  -2   3     2834.32     2949.14    100.39 o 
   7  -2   3    13682.25    14166.99    469.66 o 
   8  -2   3        1.48       10.45     25.24 o 
   9  -2   3    10106.43    11281.50    481.34 o 
  10  -2   3      671.43      594.65    107.48 o 
  11  -2   3       61.85       -5.23     61.52 o 
  12  -2   3      642.18      905.77    144.10 o 
  13  -2   3       30.75      124.87     83.72 o 
 -12  -1   3       15.57       23.76     67.17 o 
 -11  -1   3        4.87       41.29     42.75 o 
 -10  -1   3      838.50      921.89     69.16 o 
  -9  -1   3     2338.40     2322.05    108.94 o 
  -8  -1   3     5470.13     5644.39    208.59 o 
  -7  -1   3    12975.84    13464.47    348.22 o 
  -6  -1   3      176.59      167.67     19.16 o 
  -5  -1   3     7697.29     8303.89    217.99 o 
  -4  -1   3     3831.40     4205.87    107.79 o 
  -3  -1   3     2073.64     2170.12     65.79 o 
  -2  -1   3     4118.59     4110.56    110.55 o 
  -1  -1   3     2860.85     3043.73     83.10 o 
   0  -1   3     2122.70     2276.28     61.73 o 
   1  -1   3     4392.21     4573.89    148.76 o 
   2  -1   3     1108.76     1126.99     44.84 o 
   3  -1   3    16464.43    17608.30    711.47 o 
   4  -1   3      780.48      867.03     42.24 o 
   5  -1   3    20149.27    22668.66    834.03 o 
   6  -1   3     8666.06     8919.25    209.00 o 
   7  -1   3     6284.98     6187.95    171.08 o 
   8  -1   3     6331.36     7352.48    321.24 o 
   9  -1   3      140.03      134.41     55.15 o 
  10  -1   3       52.64      -37.19     41.72 o 
  11  -1   3       34.23       97.29     58.83 o 
  12  -1   3       86.70      156.69     78.34 o 
  13  -1   3     2841.65     3074.24    271.66 o 
  14  -1   3        4.70       93.19     82.73 o 
 -12   0   3      109.65      157.96     82.59 o 
 -11   0   3     2349.70     2272.84    216.08 o 
 -10   0   3      678.06      623.49    141.42 o 
  -9   0   3     5398.89     5148.50    396.74 o 
  -8   0   3     4050.63     4157.28    162.33 o 
  -7   0   3        4.49       17.43     14.00 o 
  -6   0   3      280.36      309.43     22.95 o 
  -5   0   3      145.33      212.97     18.19 o 
  -4   0   3     8300.84     8420.63    184.64 o 
  -3   0   3     7214.16     7219.48    186.49 o 
  -2   0   3     4028.25     3973.43    107.95 o 
  -1   0   3    64087.41    68226.66   2149.70 o 
   0   0   3     2539.15     2637.86     69.85 o 
   1   0   3     1142.32     1074.61     32.32 o 
   2   0   3    11659.64    11784.64    378.27 o 
   3   0   3    27337.62    27266.26   1541.01 o 
   4   0   3      358.66      279.95     21.77 o 
   5   0   3      754.78      871.34     38.06 o 
   6   0   3     9480.29     9334.78    239.03 o 
   7   0   3     4218.26     4212.71    107.74 o 
   8   0   3     1717.04     1676.95     69.48 o 
   9   0   3     1746.94     1850.33    113.35 o 
  10   0   3      188.64      170.41     66.75 o 
  11   0   3     2439.05     2583.10    223.72 o 
  12   0   3     1381.49     1677.48    186.53 o 
  13   0   3      737.32      901.95    151.60 o 
  14   0   3     1559.18     1896.81    219.19 o 
 -12   1   3     1431.76     1113.93    164.33 o 
 -11   1   3       86.05      107.05     68.02 o 
 -10   1   3     3260.91     3614.87    277.88 o 
  -9   1   3      561.94      652.75     73.69 o 
  -8   1   3     4868.90     5013.39    187.91 o 
  -7   1   3       29.12       17.42     14.46 o 
  -6   1   3       36.32       56.84     13.90 o 
  -5   1   3    22551.48    23400.27    494.47 o 
  -4   1   3     2556.44     2639.95     66.12 o 
  -3   1   3    12915.57    13075.89    278.42 o 
  -2   1   3      717.54      760.28     31.39 o 
  -1   1   3     6678.32     6974.12    199.50 o 
   0   1   3     4728.25     4807.35    139.27 o 
   1   1   3     2508.43     2515.61    122.57 o 
   2   1   3    12752.57    12441.35    707.65 o 
   3   1   3      350.70      350.56     31.17 o 
   4   1   3     5578.24     6385.40    505.53 o 
   5   1   3    16378.51    15367.74    499.92 o 
   6   1   3     3610.27     3712.43    104.04 o 
   7   1   3      279.68      351.47     24.99 o 
   8   1   3      463.57      425.82     33.79 o 
   9   1   3     1348.77     1433.39     66.31 o 
  10   1   3    12629.52    13652.29    835.20 o 
  11   1   3      860.97      704.11    114.26 o 
  12   1   3     3925.85     4555.15    343.22 o 
  13   1   3     1039.52     1197.79    165.74 o 
  14   1   3       67.05       52.61     72.12 o 
 -12   2   3     1139.93     1205.29    171.82 o 
 -11   2   3     3025.78     3025.03    260.77 o 
 -10   2   3      154.55      143.96     68.02 o 
  -9   2   3     4334.53     4728.07    331.05 o 
  -8   2   3      447.36      286.08     78.10 o 
  -7   2   3     1084.25      944.40     50.73 o 
  -6   2   3    11890.94    12232.62    314.69 o 
  -5   2   3     1713.64     1686.96     49.09 o 
  -4   2   3    50799.36    53644.44   1111.39 o 
  -3   2   3     2219.37     2235.56     65.38 o 
  -2   2   3     4021.13     3880.10     96.45 o 
  -1   2   3     1160.00     1191.47     47.44 o 
   0   2   3     1499.39     1498.13     46.59 o 
   1   2   3     3330.71     3486.44    100.75 o 
   2   2   3     1403.79     1451.49     92.34 o 
   3   2   3      121.70      190.03     20.74 o 
   4   2   3     2824.45     2773.34     85.26 o 
   5   2   3       80.25       66.67     11.65 o 
   6   2   3      461.29      457.81     26.04 o 
   7   2   3     1266.35     1262.88     47.24 o 
   8   2   3     1389.17     1202.91     49.37 o 
   9   2   3     5249.30     5284.81    170.60 o 
  10   2   3      681.05      643.26     56.51 o 
  11   2   3     3876.64     3940.13    297.26 o 
  12   2   3      865.04      853.02    131.94 o 
  13   2   3      428.22      534.27    117.66 o 
  14   2   3        0.39       27.01     69.86 o 
 -12   3   3      680.65      607.95    136.47 o 
 -11   3   3     1120.10      963.89    148.91 o 
 -10   3   3      424.03      532.43    114.69 o 
  -9   3   3        0.06       55.86     57.41 o 
  -8   3   3     1460.89     1473.14    104.91 o 
  -7   3   3      721.99      775.96     56.99 o 
  -6   3   3     8643.79     8819.14    233.65 o 
  -5   3   3     7381.33     7534.39    199.77 o 
  -4   3   3     5370.26     5564.39    127.26 o 
  -3   3   3     9123.69     9309.13    220.16 o 
  -2   3   3     1108.77     1149.83     39.24 o 
  -1   3   3     2357.44     2544.10     78.19 o 
   0   3   3      355.91      281.10     11.98 o 
   1   3   3        9.38       -5.66      5.66 o 
   2   3   3     4612.41     4830.06    279.30 o 
   3   3   3     2297.85     2261.49     70.35 o 
   4   3   3     8401.66     8358.18    267.49 o 
   5   3   3      932.27      880.84     35.80 o 
   6   3   3      740.80      735.22     32.07 o 
   7   3   3     1885.71     1614.61     55.89 o 
   8   3   3      388.54      425.96     29.82 o 
   9   3   3     6070.02     5812.94    216.59 o 
  10   3   3    10743.69    10892.47    380.54 o 
  11   3   3      200.90      163.51     43.20 o 
  12   3   3      378.09      330.63     90.22 o 
  13   3   3        7.95      -30.26     56.42 o 
  14   3   3      266.56      212.12     87.11 o 
 -12   4   3      775.38      590.98    143.11 o 
 -11   4   3       50.56      145.09     84.00 o 
 -10   4   3        2.29      -51.62     51.62 o 
  -9   4   3     1234.30     1538.89    171.68 o 
  -8   4   3        1.88       -7.50     25.75 o 
  -7   4   3     4004.54     4211.17    145.02 o 
  -6   4   3     1147.26     1232.37     60.28 o 
  -5   4   3     1557.83     1540.48     55.46 o 
  -4   4   3     5106.01     5241.51    130.60 o 
  -3   4   3       94.78       92.76     13.50 o 
  -2   4   3    26523.93    28890.37    714.60 o 
  -1   4   3    15905.92    16124.97    366.70 o 
   0   4   3    13889.91    13081.08    519.47 o 
   3   4   3     8404.33     8728.46    219.39 o 
   4   4   3       51.12       45.19      9.72 o 
   5   4   3      666.48      667.43     28.40 o 
   6   4   3    20633.26    20471.93    504.34 o 
   7   4   3      581.65      542.20     41.63 o 
   8   4   3     9246.70     9171.24    240.13 o 
   9   4   3     2328.64     2304.51    105.51 o 
  10   4   3      345.40      347.14     44.58 o 
  11   4   3       56.89       55.39     28.68 o 
  12   4   3        0.66      -22.43     32.21 o 
  13   4   3     1454.63     1725.56    189.78 o 
  14   4   3      878.21     1048.74    160.79 o 
 -11   5   3        3.89      -12.73     68.02 o 
 -10   5   3      593.89      544.31    113.98 o 
  -9   5   3      289.00      245.36     88.67 o 
  -8   5   3     7301.66     7789.76    286.57 o 
  -7   5   3      120.72      132.96     35.61 o 
  -6   5   3     5003.81     5139.42    168.20 o 
  -5   5   3      224.73      262.20     29.96 o 
  -4   5   3      449.23      602.96     31.49 o 
  -3   5   3     3999.23     3884.36    112.40 o 
  -2   5   3      202.54      252.04     15.81 o 
  -1   5   3     7803.97     7183.98    156.38 o 
   0   5   3     4631.00     4678.52    137.45 o 
   1   5   3     7176.05     7668.83    312.49 o 
   3   5   3     1644.89     1644.71     48.86 o 
   4   5   3     6416.24     6570.64    169.89 o 
   5   5   3     4215.37     3995.53    110.38 o 
   6   5   3    13320.95    13781.90    346.99 o 
   7   5   3    17180.76    16686.45    416.87 o 
   8   5   3       50.44       47.84     14.30 o 
   9   5   3     3441.70     3188.41    113.97 o 
  10   5   3       77.06       85.72     26.94 o 
  11   5   3      607.91      680.63     61.43 o 
  12   5   3     5828.39     5986.08    507.76 o 
  13   5   3      125.86       90.06     66.82 o 
  14   5   3     3029.05     3510.93    294.15 o 
  15   5   3      300.24      349.72    101.40 o 
 -11   6   3       25.66      -53.31     70.28 o 
 -10   6   3     1777.56     1883.66    210.71 o 
  -9   6   3     2034.70     1996.51    207.88 o 
  -8   6   3     2326.28     2326.39    117.86 o 
  -7   6   3     5842.10     6143.92    233.48 o 
  -6   6   3        1.37       -2.37     16.91 o 
  -5   6   3      169.67      160.14     23.85 o 
  -4   6   3      559.71      523.87     36.20 o 
  -3   6   3     4402.09     4333.93    122.93 o 
  -2   6   3    28519.63    28811.53    655.25 o 
  -1   6   3      603.97      639.08     51.65 o 
   0   6   3    27861.55    29135.70    811.10 o 
   1   6   3       46.52       29.39     11.08 o 
   2   6   3       99.01       92.58     16.13 o 
   3   6   3     8523.52     8240.75    348.24 o 
   4   6   3      273.15      329.09     30.17 o 
   5   6   3    22233.86    21283.26    529.99 o 
   6   6   3     7884.61     7585.15    206.29 o 
   7   6   3     7429.27     7436.68    181.82 o 
   8   6   3      770.99      611.24     34.55 o 
   9   6   3      156.95      166.36     25.10 o 
  10   6   3      103.67      152.74     38.40 o 
  11   6   3     1464.44     1321.55     84.17 o 
  12   6   3     1138.01     1207.18     85.66 o 
  13   6   3     4458.00     4160.86    221.30 o 
  14   6   3       27.69        6.02     44.82 o 
  15   6   3     1109.49     1072.07    168.43 o 
 -11   7   3     1238.74     1441.45    201.94 o 
 -10   7   3      170.21      104.93     80.61 o 
  -9   7   3     2259.34     1952.67    208.16 o 
  -8   7   3     1385.73     1259.57     87.83 o 
  -7   7   3      294.73      210.11     40.91 o 
  -6   7   3      340.33      325.45     41.75 o 
  -5   7   3      432.08      415.74     31.30 o 
  -4   7   3    10032.99    10002.05    265.71 o 
  -3   7   3    12625.88    12965.15    305.41 o 
  -2   7   3     3653.26     3881.97    100.70 o 
  -1   7   3    33048.87    35509.75    942.95 o 
   0   7   3     2224.72     2450.01     78.21 o 
   1   7   3      265.78      267.29     22.64 o 
   2   7   3    20559.12    23570.64   1035.36 o 
   3   7   3     7902.96     8194.52    230.27 o 
   4   7   3    19118.18    18630.63    423.66 o 
   5   7   3     2008.91     2201.86     67.76 o 
   6   7   3     3628.58     3363.07    120.51 o 
   7   7   3     3234.90     3220.03     88.99 o 
   8   7   3        0.13       -5.68     10.26 o 
   9   7   3     3197.21     3167.39    114.20 o 
  10   7   3      184.03      199.82     38.66 o 
  11   7   3     7195.01     7097.33    319.04 o 
  12   7   3     3583.08     3516.61    157.50 o 
  13   7   3     1265.27     1376.77     96.71 o 
  14   7   3     2008.61     2051.61    288.56 o 
  15   7   3        0.26      -43.46     43.46 o 
 -10   8   3     1687.16     1661.07    204.91 o 
  -9   8   3       40.65       16.76     49.64 o 
  -8   8   3      662.82      682.99     76.48 o 
  -7   8   3       29.65       32.02     30.32 o 
  -6   8   3       89.08       58.81     29.26 o 
  -5   8   3     7212.44     7119.42    223.17 o 
  -4   8   3     2242.71     2337.41     78.84 o 
  -3   8   3    12372.25    13085.93    308.38 o 
  -2   8   3     4747.49     5187.50    190.62 o 
  -1   8   3      106.83      101.75     16.09 o 
   0   8   3        4.33        5.79      6.68 o 
   1   8   3     1243.55     1072.47    152.30 o 
   2   8   3    15257.42    15649.85    503.98 o 
   3   8   3     9917.81     9801.67    267.15 o 
   4   8   3     2382.40     2427.81     73.47 o 
   5   8   3    13278.02    13038.73    332.36 o 
   6   8   3      574.04      600.96     31.34 o 
   7   8   3      287.11      234.89     19.75 o 
   8   8   3     2925.35     2636.57     89.35 o 
   9   8   3     1848.39     1771.20     83.22 o 
  10   8   3     5705.74     5701.33    290.89 o 
  11   8   3       12.62       27.07     27.41 o 
  12   8   3     3121.88     3262.14    149.72 o 
  13   8   3      327.72      221.87     46.08 o 
  14   8   3        4.77      -13.29     41.23 o 
  15   8   3      249.46      223.22     68.55 o 
  -9   9   3       96.99       73.01     56.50 o 
  -8   9   3      155.36       94.17     39.11 o 
  -7   9   3     2454.40     2597.64    148.50 o 
  -6   9   3     7493.12     7193.19    270.75 o 
  -5   9   3      524.74      525.07     39.97 o 
  -4   9   3    12254.67    12101.22    357.01 o 
  -3   9   3     1055.77     1106.96     57.58 o 
  -2   9   3        7.63        3.55     15.47 o 
  -1   9   3     2470.50     2289.25    118.57 o 
   0   9   3      388.20      424.50     22.22 o 
   1   9   3    25126.32    25947.90    997.36 o 
   2   9   3     6289.83     6527.00    223.46 o 
   3   9   3    13518.67    13397.09    339.65 o 
   4   9   3     7912.45     8024.55    209.80 o 
   5   9   3       33.86       33.88      8.14 o 
   6   9   3      441.04      451.01     34.11 o 
   7   9   3       41.89       52.97     12.32 o 
   8   9   3     2675.90     2662.82     90.38 o 
   9   9   3     3614.82     3392.65    111.86 o 
  10   9   3      234.97      266.28     38.39 o 
  11   9   3     3763.23     3786.87    162.59 o 
  12   9   3      420.07      328.63     49.42 o 
  13   9   3      120.97       61.85     35.51 o 
  14   9   3      277.62      321.63     56.81 o 
  -9  10   3       13.98      -39.42     39.42 o 
  -8  10   3     2155.63     2093.98    127.24 o 
  -7  10   3     1641.23     1528.56    100.98 o 
  -6  10   3     5102.77     5468.86    220.15 o 
  -5  10   3     6744.27     7214.35    228.74 o 
  -4  10   3     1728.11     1608.47     92.33 o 
  -3  10   3      316.97      252.88     30.35 o 
  -2  10   3     3796.49     3997.95    158.02 o 
  -1  10   3    11299.19    11241.78    471.63 o 
   0  10   3    12782.26    11665.59    606.83 o 
   1  10   3     1768.36     1816.91     60.35 o 
   2  10   3    17983.50    18021.54    582.17 o 
   3  10   3     1547.73     1507.71     84.75 o 
   4  10   3       26.26       19.79     11.06 o 
   5  10   3      299.95      335.16     20.83 o 
   6  10   3      214.23      174.71     17.81 o 
   7  10   3     4694.91     4701.47    124.59 o 
   8  10   3     3150.30     2970.22    111.10 o 
   9  10   3     8636.21     8234.47    231.47 o 
  10  10   3    13256.98    12851.55    392.34 o 
  11  10   3      347.27      460.76     53.77 o 
  12  10   3       91.06      111.16     56.50 o 
  13  10   3      237.92      251.21     49.05 o 
  14  10   3     1996.65     1897.97    121.47 o 
  -8  11   3       72.44        6.51     39.02 o 
  -7  11   3     4191.88     4810.92    206.53 o 
  -6  11   3      422.35      338.26     59.30 o 
  -5  11   3      566.82      472.94     56.26 o 
  -4  11   3      925.73      787.17     66.33 o 
  -3  11   3        7.06       -5.14     22.46 o 
  -2  11   3    16806.69    17381.94    586.48 o 
  -1  11   3    11156.25    11202.67    473.82 o 
   0  11   3    11259.50    10624.58    636.09 o 
   1  11   3     7736.02     7638.86    279.71 o 
   2  11   3      291.53      321.11     31.99 o 
   3  11   3       29.12       23.05     15.04 o 
   4  11   3      797.76      867.13     53.39 o 
   5  11   3     1516.00     1502.97     41.03 o 
   6  11   3     8557.34     8644.55    268.60 o 
   7  11   3      398.95      375.66     32.76 o 
   8  11   3    13086.48    12563.64    334.41 o 
   9  11   3     1664.01     1655.88     72.11 o 
  10  11   3     1567.49     1520.22     80.92 o 
  11  11   3      940.30      879.77     65.36 o 
  12  11   3       15.39       50.29     31.32 o 
  13  11   3     1969.24     2021.22    119.37 o 
  14  11   3      668.55      736.32     79.53 o 
  -8  12   3     3195.18     3345.87    205.51 o 
  -7  12   3       22.80        0.04     39.11 o 
  -6  12   3     2063.55     1894.56    115.25 o 
  -5  12   3       79.57       34.81     32.00 o 
  -4  12   3      558.58      555.90    100.76 o 
  -3  12   3     2134.97     2179.54    109.36 o 
  -2  12   3      621.39      663.77     73.28 o 
  -1  12   3     9077.81     8734.20    608.44 o 
   1  12   3     5219.59     5325.06    163.78 o 
   2  12   3     2235.45     2274.96     99.03 o 
   3  12   3      349.07      377.15     36.93 o 
   4  12   3     9068.36     9285.70    223.49 o 
   5  12   3     1203.76     1308.26     48.01 o 
   6  12   3     8217.27     8167.32    202.02 o 
   7  12   3     7636.07     7669.16    196.75 o 
   8  12   3       56.44       72.64     19.65 o 
   9  12   3      284.24      223.52     37.69 o 
  10  12   3       48.07       18.91     22.20 o 
  11  12   3      769.19      795.10     80.56 o 
  12  12   3     3972.18     3934.65    175.04 o 
  13  12   3      119.88      103.48     41.21 o 
  14  12   3     2899.00     3382.42    204.93 o 
  -7  13   3      939.69     1017.95     93.67 o 
  -6  13   3        8.16       29.13     55.47 o 
  -5  13   3     1388.43     1425.96     99.71 o 
  -4  13   3     2188.09     2043.26    116.00 o 
  -3  13   3     1893.87     1837.35    106.64 o 
  -2  13   3    14263.88    14493.29    615.02 o 
  -1  13   3      692.49      582.33     61.86 o 
   0  13   3      362.47      242.14    197.13 o 
   1  13   3       20.05       -9.18     22.68 o 
   2  13   3      844.30      797.87     35.25 o 
   3  13   3     4303.22     4185.56    137.59 o 
   4  13   3      661.42      633.10     56.30 o 
   5  13   3    10033.20     9965.82    241.16 o 
   6  13   3     8318.58     8081.92    201.12 o 
   7  13   3     2918.49     3018.24     90.27 o 
   8  13   3       98.89       61.92     19.35 o 
   9  13   3      104.12       83.90     22.01 o 
  10  13   3     1731.25     1729.45     87.63 o 
  11  13   3     1390.62     1502.15     86.49 o 
  12  13   3     1927.62     2021.55    118.39 o 
  13  13   3     1916.36     1796.94    172.70 o 
  14  13   3        5.38       92.67     52.85 o 
  -6  14   3      677.80      783.11     80.78 o 
  -5  14   3       71.42       82.91     41.08 o 
  -4  14   3     3647.48     3682.86    169.34 o 
  -3  14   3     3978.47     3696.75    166.28 o 
  -2  14   3     1345.11     1192.71    107.39 o 
  -1  14   3     3468.25     3414.32    187.02 o 
   0  14   3      837.64      789.31     76.57 o 
   1  14   3      456.26      539.68     64.59 o 
   2  14   3     5291.89     5239.20    191.12 o 
   3  14   3     1614.60     1574.71     83.76 o 
   4  14   3     5174.81     5038.79    147.64 o 
   5  14   3       29.08       14.87     15.15 o 
   6  14   3     2682.83     2709.06     82.65 o 
   7  14   3       78.99      115.50     18.95 o 
   8  14   3      213.23      184.42     31.27 o 
   9  14   3     2409.72     2484.19     93.56 o 
  10  14   3      199.37      182.10     34.73 o 
  11  14   3     3598.75     3758.49    151.29 o 
  12  14   3     2050.66     1966.29    105.99 o 
  13  14   3      239.86      130.23     64.49 o 
  -6  15   3      194.65      162.44     62.40 o 
  -5  15   3     4254.71     4316.09    197.03 o 
  -4  15   3      448.30      429.71     61.90 o 
  -3  15   3     2061.53     2121.31    123.22 o 
  -2  15   3     1535.99     1617.54    128.08 o 
  -1  15   3       43.96       58.25     37.64 o 
   0  15   3     3789.81     3571.74    274.21 o 
   1  15   3      523.42      696.13    110.30 o 
   2  15   3     8416.74     8378.34    357.75 o 
   3  15   3     5793.80     5409.30    201.32 o 
   4  15   3      535.38      623.00     42.40 o 
   5  15   3     1235.36     1407.54     63.83 o 
   6  15   3      117.90      104.30     18.25 o 
   7  15   3      152.66      183.27     24.55 o 
   8  15   3     1870.33     1959.10     79.30 o 
   9  15   3     1058.60      990.10     64.47 o 
  10  15   3     4285.83     4702.88    181.77 o 
  11  15   3       25.16       37.21     30.00 o 
  12  15   3     1746.58     1914.58    188.40 o 
  13  15   3       44.47      -10.17     36.49 o 
  -5  16   3      184.15      177.31     66.81 o 
  -4  16   3     3151.44     3154.78    159.70 o 
  -3  16   3       85.12       12.32     34.85 o 
  -2  16   3        9.90       -9.91     36.41 o 
  -1  16   3      464.90      371.62     64.96 o 
   0  16   3      454.40      322.76     58.77 o 
   1  16   3     5923.86     5922.41    323.21 o 
   2  16   3      789.76      842.28     98.56 o 
   3  16   3     6971.31     6656.07    244.05 o 
   4  16   3      865.26      932.47     71.19 o 
   5  16   3       94.08       69.80     19.10 o 
   6  16   3       50.47       24.81     14.97 o 
   7  16   3      330.47      330.16     31.11 o 
   8  16   3     3973.63     3961.06    167.60 o 
   9  16   3     6031.20     6063.60    207.86 o 
  10  16   3     1092.58     1053.67     79.12 o 
  11  16   3     1723.29     1665.55    127.25 o 
  12  16   3        1.76      -36.32     36.32 o 
  13  16   3      319.24      234.39     58.66 o 
  -4  17   3       23.01      -48.56     48.56 o 
  -3  17   3      116.41       79.99     44.53 o 
  -2  17   3      775.93      828.69    100.99 o 
  -1  17   3      946.67      924.15    105.53 o 
   0  17   3     3781.52     4127.57    225.77 o 
   1  17   3       46.96      114.15     64.41 o 
   2  17   3     4217.65     4245.84    223.97 o 
   3  17   3      554.01      590.34     56.78 o 
   4  17   3       72.89       67.96     19.84 o 
   5  17   3     1388.36     1414.53     73.52 o 
   6  17   3        8.22       -5.87     16.75 o 
   7  17   3     4292.47     4454.65    157.23 o 
   8  17   3     1485.41     1553.86     79.52 o 
   9  17   3     2439.17     2523.21    166.62 o 
  10  17   3     1211.64     1276.70     78.84 o 
  11  17   3       20.26       -6.77     38.53 o 
  12  17   3      658.41      801.74     88.32 o 
  -3  18   3       12.76        7.14     52.25 o 
  -2  18   3     3286.04     3507.94    172.07 o 
  -1  18   3      934.27      878.43    107.25 o 
   0  18   3     2039.78     2011.51    151.95 o 
   1  18   3     1510.82     1318.06    120.18 o 
   2  18   3        2.29       17.69     41.83 o 
   3  18   3       60.89       12.22     21.95 o 
   4  18   3      198.10      175.84     24.17 o 
   5  18   3     1602.20     1531.28     79.59 o 
   6  18   3     3906.09     3878.59    159.92 o 
   7  18   3      219.98      150.21     28.27 o 
   8  18   3     4186.36     4106.16    172.70 o 
   9  18   3       81.51       88.88     31.33 o 
  10  18   3       32.33       32.74     38.23 o 
  11  18   3     1316.33     1417.27    113.21 o 
  -1  19   3     3441.42     3571.96    234.82 o 
   0  19   3      625.90      730.93     99.54 o 
   1  19   3      134.81      130.22     55.70 o 
   2  19   3       55.60      -21.42     40.74 o 
   3  19   3        6.17       11.76     24.15 o 
   4  19   3     5669.56     6073.93    184.33 o 
   5  19   3     2318.55     2432.55    115.62 o 
   6  19   3     2280.12     2411.50    112.90 o 
   7  19   3     1847.53     1759.22    105.89 o 
   8  19   3        0.23       -5.80     24.56 o 
   9  19   3        2.60      -11.24     36.55 o 
  10  19   3      279.91      217.85     54.62 o 
   1  20   3      235.06      252.73     69.36 o 
   2  20   3      961.63      856.12    108.72 o 
   3  20   3     3007.29     3077.13    205.97 o 
   4  20   3       10.09        1.56     24.24 o 
   5  20   3     3779.09     3926.77    165.86 o 
   6  20   3     1298.74     1413.19     82.25 o 
   7  20   3      131.96      125.34     32.75 o 
   8  20   3      519.44      669.80    126.92 o 
   9  20   3       12.62       -8.27     39.21 o 
   3  21   3      726.54     1012.28    118.23 o 
   4  21   3     3109.59     3080.75    286.08 o 
   5  21   3      112.24      130.57     57.65 o 
   6  21   3      398.44      509.70     84.97 o 
   7  21   3       83.53       45.01     52.74 o 
  -6 -20   4      446.79      496.54     74.87 o 
  -5 -20   4       23.65      -18.91     36.31 o 
  -4 -20   4      945.81      922.90    115.69 o 
  -3 -20   4     1353.81     1320.53    132.17 o 
  -2 -20   4     1614.91     1572.96    144.53 o 
  -1 -20   4     4983.54     5157.12    283.21 o 
  -8 -19   4     1611.09     1702.06    103.54 o 
  -7 -19   4      116.52       68.33     41.45 o 
  -6 -19   4       34.33      -31.83     31.83 o 
  -5 -19   4     1920.32     2061.21    127.69 o 
  -4 -19   4      183.28      191.67     48.40 o 
  -3 -19   4     4824.21     5160.98    222.90 o 
  -2 -19   4     2339.14     2383.01    508.67 o 
  -1 -19   4      989.16      947.75    110.97 o 
   0 -19   4      900.44      955.29    269.40 o 
   1 -19   4        0.59       14.99     50.54 o 
  -9 -18   4     2207.08     2293.32    158.36 o 
  -8 -18   4      218.33      201.10     43.03 o 
  -7 -18   4      141.01      194.46     47.07 o 
  -6 -18   4     1606.34     1549.90     86.14 o 
  -5 -18   4      502.79      613.88     55.56 o 
  -4 -18   4     6825.13     6754.95    227.50 o 
  -3 -18   4      338.15      260.29     38.34 o 
  -2 -18   4     1162.69     1316.02     95.66 o 
  -1 -18   4       94.71       83.67     32.07 o 
   0 -18   4        3.16       -5.15     28.15 o 
   1 -18   4      833.85      977.24    128.48 o 
   2 -18   4       98.88       99.60     52.24 o 
   3 -18   4     3149.86     3339.23    207.21 o 
 -10 -17   4     1861.99     1905.12    127.89 o 
  -9 -17   4       32.71       57.62     36.72 o 
  -8 -17   4      184.33      224.10     36.07 o 
  -7 -17   4      176.12      130.92     30.55 o 
  -6 -17   4     1899.23     2117.72     99.91 o 
  -5 -17   4     3203.74     3197.42    127.64 o 
  -4 -17   4      222.66      227.91     34.41 o 
  -3 -17   4     4225.54     4042.21    178.23 o 
  -2 -17   4      149.46      137.61     29.27 o 
  -1 -17   4       52.96       71.95     29.84 o 
   0 -17   4     1383.09     1246.84     84.02 o 
   1 -17   4      563.84      502.09     77.77 o 
   2 -17   4     4951.31     5196.85    273.13 o 
   3 -17   4      292.53      322.48     69.73 o 
   4 -17   4     1659.23     1694.71    146.13 o 
 -11 -16   4      153.63      140.07     48.72 o 
 -10 -16   4       40.91       43.00     37.51 o 
  -9 -16   4      227.75      202.65     34.32 o 
  -8 -16   4        0.58        1.81     21.27 o 
  -7 -16   4     4519.76     4568.50    148.21 o 
  -6 -16   4     1174.05     1279.65     65.84 o 
  -5 -16   4     1290.28     1358.55     65.57 o 
  -4 -16   4     1430.46     1466.48    133.00 o 
  -3 -16   4       48.73       46.63     22.73 o 
  -2 -16   4        4.48        9.86     20.15 o 
  -1 -16   4      117.11       92.66     26.44 o 
   0 -16   4     1799.65     1747.16     97.33 o 
   1 -16   4     4202.37     4159.23    181.17 o 
   2 -16   4      629.66      611.13     82.57 o 
   3 -16   4     2418.38     2892.99    178.88 o 
   4 -16   4      262.08      149.79     55.89 o 
   5 -16   4      119.05       79.38     54.08 o 
 -11 -15   4       73.42       64.66     42.95 o 
 -10 -15   4      158.12      132.70     33.69 o 
  -9 -15   4      443.71      487.07     45.23 o 
  -8 -15   4     4043.18     4158.43    138.50 o 
  -7 -15   4        1.16        7.48     19.92 o 
  -6 -15   4     3534.15     3725.97    124.56 o 
  -5 -15   4      146.72      140.36     25.59 o 
  -4 -15   4      680.51      689.90     44.73 o 
  -3 -15   4      194.40      184.19     39.33 o 
  -2 -15   4      302.63      254.22     32.30 o 
  -1 -15   4     7519.04     7233.44    232.81 o 
   0 -15   4     1397.49     1397.76     82.66 o 
   1 -15   4     1810.70     1754.28    107.73 o 
   2 -15   4     2781.70     2824.52    239.77 o 
   3 -15   4       37.58       38.96     40.44 o 
   4 -15   4       17.43      -12.66     36.52 o 
   5 -15   4      117.90      194.00     59.26 o 
   6 -15   4     2110.52     2223.04    163.35 o 
 -12 -14   4       95.74       90.35     46.83 o 
 -11 -14   4        9.95      -18.33     30.99 o 
 -10 -14   4     2459.90     2295.63     98.70 o 
  -9 -14   4     1940.29     1905.30     86.36 o 
  -8 -14   4     1632.99     1708.82     78.01 o 
  -7 -14   4     2570.94     2569.15     95.02 o 
  -6 -14   4       41.25       22.27     18.31 o 
  -5 -14   4      122.49      103.54     20.45 o 
  -4 -14   4      274.31      313.82     32.99 o 
  -3 -14   4     1914.69     1793.73    113.86 o 
  -2 -14   4     9689.16     8924.59    275.46 o 
  -1 -14   4       33.67       37.54     19.53 o 
   0 -14   4     6876.29     6704.55    250.83 o 
   1 -14   4     1990.55     1920.29    117.43 o 
   2 -14   4      164.77      136.07     48.79 o 
   3 -14   4      470.08      354.91     64.65 o 
   4 -14   4       19.38       21.49     39.21 o 
   5 -14   4     2620.13     2449.70    160.02 o 
   6 -14   4     1276.39     1331.60    121.65 o 
   7 -14   4     2284.50     2316.17    134.79 o 
 -12 -13   4       77.10       -9.53     38.72 o 
 -11 -13   4     3102.19     3075.74    216.28 o 
 -10 -13   4       58.76       34.34     25.87 o 
  -9 -13   4     3169.57     3221.06    115.17 o 
  -8 -13   4     1064.38     1064.31     69.76 o 
  -7 -13   4     2403.02     2488.07     99.60 o 
  -6 -13   4      584.81      554.91     50.54 o 
  -5 -13   4      224.94      205.93     24.45 o 
  -4 -13   4     2527.99     2370.49     82.33 o 
  -3 -13   4     5334.28     5358.40    153.75 o 
  -2 -13   4     3829.48     4055.79    139.50 o 
  -1 -13   4    10815.38     9812.75    307.50 o 
   0 -13   4       21.86       -8.37     15.21 o 
   1 -13   4      152.33      147.22     34.60 o 
   2 -13   4     3596.58     3455.86    147.07 o 
   3 -13   4     4355.14     4486.50    229.45 o 
   4 -13   4     7353.48     7686.82    473.96 o 
   5 -13   4       24.38      -33.92     34.84 o 
   6 -13   4     2311.46     2209.12    152.48 o 
   7 -13   4     1001.49     1343.74    156.90 o 
   8 -13   4       76.78       43.72     41.67 o 
 -12 -12   4     2343.60     2359.93    175.03 o 
 -11 -12   4      521.55      555.64     71.57 o 
 -10 -12   4     7814.80     8247.56    242.23 o 
  -9 -12   4       19.18       -9.91     19.95 o 
  -8 -12   4      983.23     1022.12     57.70 o 
  -7 -12   4       78.79       74.15     20.99 o 
  -6 -12   4      385.91      398.37     34.07 o 
  -5 -12   4     5653.98     5740.91    174.92 o 
  -4 -12   4      649.37      601.60     39.05 o 
  -3 -12   4     7401.89     7461.86    203.42 o 
  -2 -12   4     4288.00     4032.74    119.95 o 
  -1 -12   4     1002.60      888.53     49.42 o 
   0 -12   4      122.17       70.70     18.06 o 
   1 -12   4        5.21        0.31     14.94 o 
   2 -12   4     4990.82     4385.95    223.37 o 
   3 -12   4     2547.25     2620.38    265.01 o 
   4 -12   4     1480.54     1339.21    106.32 o 
   5 -12   4     3302.87     3618.53    197.24 o 
   6 -12   4      102.34       50.75     60.31 o 
   7 -12   4      708.18      643.32     67.20 o 
   8 -12   4      169.43      158.41     47.68 o 
   9 -12   4      487.91      488.94     70.19 o 
 -13 -11   4      139.11      222.24     63.30 o 
 -12 -11   4     2889.55     2858.68    131.66 o 
 -11 -11   4     2195.98     2334.77    106.32 o 
 -10 -11   4      190.02      161.92     32.08 o 
  -9 -11   4     1102.71      937.10     57.28 o 
  -8 -11   4      933.18      885.38     53.19 o 
  -7 -11   4     1381.77     1445.31     65.06 o 
  -6 -11   4     7151.76     6959.23    243.79 o 
  -5 -11   4     6235.41     6298.12    162.78 o 
  -4 -11   4    15394.29    15010.44    384.64 o 
  -3 -11   4       70.33       58.82     13.85 o 
  -2 -11   4     5581.53     5353.30    150.08 o 
  -1 -11   4      137.10      173.09     24.76 o 
   0 -11   4     1021.05      950.16     66.44 o 
   1 -11   4     5117.41     5075.97    165.07 o 
   2 -11   4       73.31       62.70     21.81 o 
   3 -11   4    21390.19    21560.07   1506.72 o 
   4 -11   4     6362.66     6644.98    241.95 o 
   5 -11   4      454.46      354.18     58.41 o 
   6 -11   4      162.20      116.19     67.38 o 
   7 -11   4        1.39      -17.96     27.46 o 
   8 -11   4     1772.95     2010.23    118.21 o 
   9 -11   4     1204.71     1034.81    119.01 o 
 -13 -10   4     2460.09     2574.24    280.78 o 
 -12 -10   4      252.24      219.69     48.26 o 
 -11 -10   4     1213.51     1075.32     81.67 o 
 -10 -10   4      359.63      400.02     40.28 o 
  -9 -10   4       15.95       19.77     20.36 o 
  -8 -10   4     8380.57     8016.91    227.76 o 
  -7 -10   4     3758.70     3672.13    118.02 o 
  -6 -10   4     4638.54     4534.15    136.37 o 
  -5 -10   4     5989.30     6008.72    162.90 o 
  -4 -10   4      844.80      850.07     41.35 o 
  -3 -10   4     1227.33     1253.13     49.90 o 
  -2 -10   4     2948.38     2988.85     91.21 o 
  -1 -10   4    16399.90    16983.03    600.27 o 
   0 -10   4    11622.99    11709.05    401.93 o 
   1 -10   4     2752.90     2738.11     97.86 o 
   2 -10   4    19594.42    18759.08    627.10 o 
   3 -10   4     3869.08     3823.88    168.73 o 
   4 -10   4     2864.99     2706.14    113.93 o 
   5 -10   4       58.78       63.11     23.35 o 
   6 -10   4       15.52      -29.28     29.28 o 
   7 -10   4     2810.94     2627.70    146.08 o 
   8 -10   4      194.04      202.65     43.54 o 
   9 -10   4     4618.31     4897.14    252.99 o 
  10 -10   4     1201.48     1374.42    187.23 o 
 -13  -9   4       19.09       32.71     48.50 o 
 -12  -9   4     1295.03     1195.77    111.24 o 
 -11  -9   4       28.53       21.54     23.78 o 
 -10  -9   4       61.27       35.00     22.49 o 
  -9  -9   4     3358.38     3334.76    114.13 o 
  -8  -9   4      140.52      113.13     23.72 o 
  -7  -9   4     8654.15     8675.13    239.11 o 
  -6  -9   4     3535.86     3596.96    112.67 o 
  -5  -9   4     5572.08     5546.55    142.62 o 
  -4  -9   4     2550.71     2591.09    106.45 o 
  -3  -9   4        9.92       19.27     10.84 o 
  -2  -9   4     2305.09     2116.26     68.58 o 
  -1  -9   4     3397.29     3639.36    150.45 o 
   0  -9   4    15964.41    16518.67    529.17 o 
   1  -9   4    14005.21    13056.37    334.89 o 
   2  -9   4      189.72      190.46     27.15 o 
   3  -9   4     2654.20     2632.07    131.97 o 
   4  -9   4      165.86      133.42     37.18 o 
   5  -9   4     5683.25     5483.23    250.46 o 
   6  -9   4    10502.45    10062.67    478.62 o 
   7  -9   4      548.96      409.93     50.32 o 
   8  -9   4     6107.45     5784.66    228.71 o 
   9  -9   4      306.93      227.59     47.58 o 
  10  -9   4      329.39      388.89    110.59 o 
  11  -9   4       15.88      -27.01     73.96 o 
 -13  -8   4      643.09      596.44     84.24 o 
 -12  -8   4        1.12        5.30     36.87 o 
 -11  -8   4      429.20      423.48     49.97 o 
 -10  -8   4      826.75      785.04     53.53 o 
  -9  -8   4     4378.05     4163.59    134.08 o 
  -8  -8   4     9739.92     9576.00    263.94 o 
  -7  -8   4       70.06       71.30     22.71 o 
  -6  -8   4     6174.23     5898.48    166.97 o 
  -5  -8   4      846.35      801.98     36.40 o 
  -4  -8   4       17.17        3.94      8.90 o 
  -3  -8   4      708.13      688.85     30.33 o 
  -2  -8   4        1.66        9.06      8.17 o 
  -1  -8   4    33021.70    32379.76    805.46 o 
   0  -8   4     6925.58     6613.19    159.66 o 
   1  -8   4    12999.92    12165.23    312.91 o 
   2  -8   4     6742.13     6871.19    206.47 o 
   3  -8   4        3.58      -11.06     11.06 o 
   4  -8   4     3045.06     2818.28    115.40 o 
   5  -8   4     4652.72     4582.21    175.82 o 
   6  -8   4     7234.92     6937.54    254.64 o 
   7  -8   4    12362.71    12019.53    474.28 o 
   8  -8   4      397.90      420.25     50.83 o 
   9  -8   4      972.86      982.48    103.48 o 
  10  -8   4        0.08       20.65     59.11 o 
  11  -8   4      152.38      153.01     84.57 o 
 -13  -7   4       11.69       27.20     47.74 o 
 -12  -7   4      343.53      296.10     60.70 o 
 -11  -7   4        0.13      -15.46     28.32 o 
 -10  -7   4     6810.58     6877.02    203.87 o 
  -9  -7   4     4302.84     4164.42    133.20 o 
  -8  -7   4     3465.61     3235.82    106.75 o 
  -7  -7   4    10098.80     9973.65    269.13 o 
  -6  -7   4      128.78       89.36     23.75 o 
  -5  -7   4     1234.18     1199.40     44.08 o 
  -4  -7   4     4122.77     3972.55    104.27 o 
  -3  -7   4     7202.21     7097.42    171.81 o 
  -2  -7   4    22861.59    23746.44    630.47 o 
  -1  -7   4      290.04      349.28     19.76 o 
   0  -7   4    54999.30    54986.46   1240.56 o 
   1  -7   4     1765.28     1776.69     52.24 o 
   2  -7   4      133.29      209.36     17.71 o 
   3  -7   4     8146.25     8600.80    328.09 o 
   4  -7   4       14.96       19.86     14.19 o 
   5  -7   4    16170.24    15947.10    536.92 o 
   6  -7   4     4505.01     4430.64    172.42 o 
   7  -7   4     3009.07     3089.84    114.71 o 
   8  -7   4     1900.98     1803.82    102.35 o 
   9  -7   4       42.46        0.25     27.22 o 
  10  -7   4      897.44     1017.49    149.48 o 
  11  -7   4      264.06      248.75     87.82 o 
  12  -7   4     1184.86     1259.87    182.71 o 
 -13  -6   4      211.51      189.19     57.84 o 
 -12  -6   4      319.88      231.36     55.46 o 
 -11  -6   4     4512.99     4395.93    500.15 o 
 -10  -6   4       22.95        3.08     22.71 o 
  -9  -6   4     5370.93     5380.02    163.19 o 
  -8  -6   4     1697.82     1664.86     68.09 o 
  -7  -6   4      242.09      250.86     33.10 o 
  -6  -6   4        8.13       16.47     11.18 o 
  -5  -6   4        5.49       25.44     10.40 o 
  -4  -6   4    21441.00    21332.84    488.30 o 
  -3  -6   4    15207.90    15410.97    504.12 o 
  -2  -6   4     5749.10     5751.92    139.96 o 
  -1  -6   4     5770.83     5010.69    131.33 o 
   0  -6   4      119.07      117.46     19.80 o 
   1  -6   4     6735.73     7078.11    208.00 o 
   2  -6   4     4697.75     4722.86    129.82 o 
   3  -6   4     5854.53     5861.78    207.42 o 
   4  -6   4    15740.55    15318.29    510.07 o 
   5  -6   4        1.11       -3.49     13.82 o 
   6  -6   4     7702.86     7933.12    282.95 o 
   7  -6   4      539.06      499.63     40.81 o 
   8  -6   4       42.65        0.54     24.32 o 
   9  -6   4     1621.35     1899.49    171.40 o 
  10  -6   4       14.72       17.82     54.59 o 
  11  -6   4     1954.98     2116.01    222.87 o 
  12  -6   4      413.08      443.06    116.53 o 
 -13  -5   4     1173.70     1157.49    155.27 o 
 -12  -5   4     1227.26     1192.71    106.36 o 
 -11  -5   4      445.72      376.43     52.89 o 
 -10  -5   4     4532.55     4852.66    193.37 o 
  -9  -5   4      255.44      214.80     34.84 o 
  -8  -5   4       66.92       63.32     19.77 o 
  -7  -5   4      685.19      706.02     44.99 o 
  -6  -5   4     2031.79     2103.08     64.87 o 
  -5  -5   4    28908.76    28645.25    651.71 o 
  -4  -5   4      331.33      294.04     21.56 o 
  -3  -5   4    22034.25    21443.63    961.11 o 
  -2  -5   4     3177.36     3057.39     97.88 o 
  -1  -5   4       55.42       56.36      8.19 o 
   0  -5   4     2369.79     2435.44     78.37 o 
   1  -5   4       62.97       32.04      7.62 o 
   2  -5   4    23437.11    23127.29    643.41 o 
   3  -5   4     9119.62     9203.71    366.04 o 
   4  -5   4     4262.16     4124.71    132.69 o 
   5  -5   4     3006.04     2630.22    107.63 o 
   6  -5   4        1.91       -1.63     14.63 o 
   7  -5   4      231.31      231.36     27.93 o 
   8  -5   4     1873.56     1741.78     77.84 o 
   9  -5   4     1335.88     1296.24    183.98 o 
  10  -5   4     5996.50     6735.64    469.50 o 
  11  -5   4       45.51       54.87     69.29 o 
  12  -5   4     1230.77     1353.92    188.37 o 
 -12  -4   4     2394.02     2554.11    137.83 o 
 -11  -4   4     2278.21     2251.42    115.04 o 
 -10  -4   4      131.34      155.05     82.34 o 
  -9  -4   4      273.99      306.95     35.83 o 
  -8  -4   4       18.44        3.49     17.50 o 
  -7  -4   4     7064.56     6969.21    194.67 o 
  -6  -4   4    13692.28    14164.37    333.51 o 
  -5  -4   4     2621.24     2623.23     69.30 o 
  -4  -4   4    34239.48    34050.67    714.64 o 
  -3  -4   4     1171.72     1152.07     34.70 o 
  -2  -4   4       47.19       33.19      7.35 o 
  -1  -4   4     3087.74     2956.17    100.36 o 
   0  -4   4     5208.91     5109.54    160.02 o 
   1  -4   4    17882.00    16787.25    420.64 o 
   2  -4   4     4286.54     4380.16    108.81 o 
   3  -4   4    28383.12    26914.13   1018.60 o 
   4  -4   4    12909.08    12904.03    374.00 o 
   5  -4   4       11.77       -0.60     10.50 o 
   6  -4   4      347.38      402.97     33.72 o 
   7  -4   4      644.83      617.97     41.65 o 
   8  -4   4     7109.64     7512.81    234.83 o 
   9  -4   4     6435.80     6959.31    261.54 o 
  10  -4   4     1534.30     1618.93    182.00 o 
  11  -4   4     4242.92     4924.67    375.46 o 
  12  -4   4        1.03      -43.41     63.92 o 
  13  -4   4        0.34      -64.34     64.34 o 
 -12  -3   4      582.30      470.35    109.74 o 
 -11  -3   4     1781.13     1677.17    100.53 o 
 -10  -3   4      431.36      504.10     53.45 o 
  -9  -3   4      128.45      176.44     34.78 o 
  -8  -3   4     9248.70     8943.04    272.03 o 
  -7  -3   4     1322.79     1296.16     61.15 o 
  -6  -3   4    11595.01    11150.58    264.36 o 
  -5  -3   4     6378.59     6077.16    140.79 o 
  -4  -3   4     2813.34     2858.11     71.62 o 
  -3  -3   4     6017.90     6690.23    149.12 o 
  -2  -3   4     3049.35     3201.69     81.95 o 
  -1  -3   4     8432.92     7926.34    279.20 o 
   0  -3   4     8107.88     7945.15    186.54 o 
   1  -3   4     2656.24     2516.24     73.43 o 
   2  -3   4     1342.75     1295.48     39.53 o 
   3  -3   4     1719.75     1855.37     64.99 o 
   4  -3   4     8394.53     8554.73    281.49 o 
   5  -3   4      493.66      522.64     32.44 o 
   6  -3   4      125.82      131.42     19.54 o 
   7  -3   4     7938.10     7641.28    232.85 o 
   8  -3   4      427.08      448.19     52.44 o 
   9  -3   4     8980.17     9510.45    415.10 o 
  10  -3   4     2666.59     2481.43    222.16 o 
  11  -3   4       32.40       93.76     68.16 o 
  12  -3   4      735.93      650.09    128.97 o 
  13  -3   4       63.52      103.66     87.40 o 
 -12  -2   4      388.55      432.59    103.94 o 
 -11  -2   4      127.94       84.84     43.49 o 
 -10  -2   4       44.34       43.40     30.28 o 
  -9  -2   4     3664.54     3396.80    143.17 o 
  -8  -2   4       50.87       49.16     34.15 o 
  -7  -2   4    13731.41    13772.23    399.18 o 
  -6  -2   4     3190.30     3285.03     91.68 o 
  -5  -2   4     7599.16     7864.01    177.94 o 
  -4  -2   4     1278.20     1467.11     46.77 o 
  -3  -2   4     2415.90     2579.98     86.13 o 
  -2  -2   4    19841.10    19865.19    456.52 o 
  -1  -2   4     1117.88     1010.15     30.56 o 
   0  -2   4     7069.29     6740.56    158.38 o 
   1  -2   4      353.18      316.47     14.18 o 
   2  -2   4      564.44      610.31     21.77 o 
   3  -2   4     7990.89     8516.00    248.85 o 
   4  -2   4        9.76        8.76      9.20 o 
   5  -2   4     5611.82     5275.58    203.26 o 
   6  -2   4     4004.99     3817.94    123.54 o 
   7  -2   4     1244.71     1280.47     76.18 o 
   8  -2   4     9833.71    10043.67    344.58 o 
   9  -2   4      313.14      328.14     53.27 o 
  10  -2   4      131.74      131.80     63.64 o 
  11  -2   4      333.08      384.09     94.04 o 
  12  -2   4      204.49      330.77     96.02 o 
  13  -2   4     2690.39     2790.56    270.95 o 
 -12  -1   4        0.66       58.83     69.72 o 
 -11  -1   4     1136.91     1360.28    166.45 o 
 -10  -1   4     1034.93      907.12     69.50 o 
  -9  -1   4     3281.77     3258.99    139.20 o 
  -8  -1   4    11104.39    10897.58    372.61 o 
  -7  -1   4       39.65       69.11     17.32 o 
  -6  -1   4     2672.71     2637.64     85.15 o 
  -5  -1   4      169.58      212.26     20.88 o 
  -4  -1   4    11561.10    12130.02    246.99 o 
  -3  -1   4    25377.71    25723.42    506.62 o 
  -2  -1   4      677.30      639.05     27.24 o 
  -1  -1   4    51983.64    50315.53   1405.33 o 
   0  -1   4     8874.42     8480.58    215.73 o 
   1  -1   4     6017.40     6049.37    173.50 o 
   2  -1   4    15717.53    16149.93    388.03 o 
   3  -1   4      432.81      439.06     40.62 o 
   4  -1   4     1200.92      995.62     60.05 o 
   5  -1   4    12275.21    12739.74    363.03 o 
   6  -1   4    10312.33    10446.56    242.23 o 
   7  -1   4    10813.43    11056.69    257.56 o 
   8  -1   4      467.16      402.34     73.68 o 
   9  -1   4        5.94       -6.98     25.34 o 
  10  -1   4      569.17      615.30    109.60 o 
  11  -1   4      757.56      998.25    143.11 o 
  12  -1   4     1239.16     1828.08    198.97 o 
  13  -1   4      278.54      323.84    105.35 o 
  14  -1   4     1397.82     1593.47    207.74 o 
 -12   0   4      906.99      796.03    144.95 o 
 -11   0   4       27.19       70.43     72.97 o 
 -10   0   4     3699.09     3473.60    270.95 o 
  -9   0   4     2068.54     2342.95    110.04 o 
  -8   0   4     3025.79     2765.42    144.74 o 
  -7   0   4      284.21      292.47     35.69 o 
  -6   0   4      133.62      120.05     24.70 o 
  -5   0   4     8148.71     8509.32    204.65 o 
  -4   0   4     9488.69     9627.20    210.57 o 
  -3   0   4     6729.75     6895.39    164.67 o 
  -2   0   4     8010.79     8037.55    188.98 o 
  -1   0   4     6800.27     7138.90    207.75 o 
   0   0   4   134845.98   135833.94   3339.31 o 
   1   0   4     2566.04     2536.51     73.91 o 
   2   0   4     1371.15     1425.06     38.16 o 
   3   0   4    86790.02    82133.91   5608.27 o 
   4   0   4       32.58       31.27     11.34 o 
   5   0   4    51416.21    48737.18   1945.23 o 
   6   0   4     1001.10      877.47     49.82 o 
   7   0   4     1627.57     1578.06     49.41 o 
   8   0   4       21.68       15.25     12.74 o 
   9   0   4       95.04       53.31     46.53 o 
  10   0   4     3015.41     3313.09    257.80 o 
  11   0   4     1205.18     1312.34    158.53 o 
  12   0   4     2135.40     2470.96    228.53 o 
  13   0   4     3336.77     2958.14    265.58 o 
  14   0   4       42.49      -25.17     71.70 o 
 -12   1   4      446.48      356.93    113.70 o 
 -11   1   4     4838.59     5104.12    371.08 o 
 -10   1   4       93.12       19.23     61.80 o 
  -9   1   4     2985.81     2732.44    227.26 o 
  -8   1   4     2197.95     2252.82    125.66 o 
  -7   1   4      641.06      644.38     40.81 o 
  -6   1   4     4259.38     4277.01    123.82 o 
  -5   1   4     1128.80     1241.48     43.63 o 
  -4   1   4    23913.42    24079.77    507.18 o 
  -3   1   4     4946.84     5135.38    116.85 o 
  -2   1   4     1285.84     1214.21     34.22 o 
   0   1   4    14217.73    15239.79    382.12 o 
   1   1   4    63804.56    66121.15   1627.08 o 
   2   1   4     1527.68     1605.33     83.34 o 
   3   1   4     7198.42     7183.87    298.29 o 
   4   1   4    24250.78    23251.60    745.52 o 
   5   1   4      200.63      232.12     24.56 o 
   6   1   4    22066.14    21908.99    747.74 o 
   7   1   4     1306.81     1338.01     48.72 o 
   8   1   4      431.66      494.09     31.13 o 
   9   1   4    12688.94    12637.86    430.85 o 
  10   1   4      565.24      569.62    100.12 o 
  11   1   4     6833.00     6877.34    466.53 o 
  12   1   4     1440.34     1292.12    161.21 o 
  13   1   4      709.50      715.14    132.08 o 
  14   1   4      258.15      307.16    102.95 o 
 -12   2   4     1135.35     1372.16    191.05 o 
 -11   2   4      423.70      371.64    108.89 o 
 -10   2   4     2428.11     2660.17    239.98 o 
  -9   2   4      705.18      628.74    108.18 o 
  -8   2   4      479.10      476.25     61.34 o 
  -7   2   4     2748.14     2679.10     88.44 o 
  -6   2   4     3001.10     3158.82    104.12 o 
  -5   2   4    18485.51    18525.40    464.78 o 
  -4   2   4     2355.18     2579.38     66.41 o 
  -3   2   4     6655.87     6376.69    142.42 o 
  -2   2   4      780.42      729.39     26.96 o 
  -1   2   4     1788.94     1877.08     88.79 o 
   0   2   4     5601.68     5503.13    158.02 o 
   1   2   4      561.45      598.79     20.43 o 
   2   2   4    90691.38    87319.30   2767.45 o 
   3   2   4    20003.66    18914.61    758.67 o 
   4   2   4     4658.92     4645.68    134.71 o 
   5   2   4     1932.85     1863.35     63.11 o 
   6   2   4        2.08       -3.94      8.95 o 
   7   2   4      383.12      359.84     38.32 o 
   8   2   4     4671.33     4571.85    130.00 o 
   9   2   4     3310.66     3259.18    115.09 o 
  10   2   4    16608.36    16387.66    552.16 o 
  11   2   4       31.73       77.92     57.13 o 
  12   2   4     1295.66     1379.23    162.91 o 
  13   2   4       86.04       62.08     66.32 o 
  14   2   4      208.67      173.23     81.31 o 
 -12   3   4     1063.01     1065.71    167.15 o 
 -11   3   4      784.13      768.74    140.00 o 
 -10   3   4       53.61       66.61     67.60 o 
  -9   3   4      904.53      730.70    122.61 o 
  -8   3   4     1089.06     1019.87    107.62 o 
  -7   3   4     3499.23     3526.67    146.55 o 
  -6   3   4     5132.03     5384.86    151.91 o 
  -5   3   4       12.41       25.48     12.77 o 
  -4   3   4     9957.66    10424.75    227.91 o 
  -3   3   4       12.17       10.67      7.50 o 
  -2   3   4     1174.01     1389.72     46.75 o 
  -1   3   4     5628.16     5895.81    153.92 o 
   0   3   4       84.91       83.94      7.95 o 
   1   3   4    15552.78    14747.67    697.01 o 
   2   3   4      417.40      446.05     25.66 o 
   3   3   4     6212.53     6234.50    258.36 o 
   4   3   4       18.83       16.95      7.43 o 
   5   3   4        1.82       13.44     10.21 o 
   6   3   4    11289.56    11238.35    445.35 o 
   7   3   4       18.66        3.13      9.89 o 
   8   3   4     5983.18     5584.19    154.01 o 
   9   3   4     5201.17     5208.14    168.51 o 
  10   3   4     1029.27     1127.25     75.43 o 
  11   3   4      450.84      476.31    107.62 o 
  12   3   4       13.52      -41.01     51.19 o 
  13   3   4      659.27      787.40    136.61 o 
  14   3   4     1716.96     1573.96    194.45 o 
 -11   4   4       27.77       22.49     71.98 o 
 -10   4   4      178.99      234.18     91.92 o 
  -9   4   4       60.19        4.67     59.96 o 
  -8   4   4     6595.89     6695.08    252.34 o 
  -7   4   4     2445.06     2335.91    110.74 o 
  -6   4   4     3256.06     3189.22    114.29 o 
  -5   4   4     1273.13     1247.72     49.51 o 
  -4   4   4        1.18       14.77     10.44 o 
  -3   4   4    10982.93    11636.38    270.34 o 
  -2   4   4      156.43      158.58     14.83 o 
  -1   4   4    26181.35    27137.74    614.66 o 
   0   4   4     2311.38     2156.21     61.95 o 
   1   4   4       46.34       61.38      6.94 o 
   2   4   4    21495.43    18691.79   1050.72 o 
   3   4   4     1348.65     1420.08     57.53 o 
   4   4   4      364.98      337.83     16.97 o 
   5   4   4     4671.76     4686.94    138.35 o 
   6   4   4     9970.26    10206.97    331.06 o 
   7   4   4    30987.95    30309.96    742.00 o 
   8   4   4      595.22      536.00     38.12 o 
   9   4   4     8943.97     8453.08    255.79 o 
  10   4   4       32.04       35.53     24.40 o 
  11   4   4        2.37      -10.27     24.65 o 
  12   4   4     4213.55     4209.38    214.55 o 
  13   4   4      492.91      500.90    108.75 o 
  14   4   4     1891.22     1898.23    209.15 o 
  15   4   4      925.19     1105.45    173.52 o 
 -11   5   4      136.08      152.45     80.32 o 
 -10   5   4     1424.44     1283.92    173.09 o 
  -9   5   4     4359.10     4221.12    320.17 o 
  -8   5   4      618.30      596.85     61.55 o 
  -7   5   4     5842.30     5728.99    219.98 o 
  -6   5   4      125.39      182.99     40.66 o 
  -5   5   4      127.63      192.12     24.90 o 
  -4   5   4     3990.34     4118.17    117.50 o 
  -3   5   4      719.87      823.66     31.30 o 
  -2   5   4    22015.59    21482.36    492.20 o 
  -1   5   4     1778.76     1802.29     54.94 o 
   0   5   4     4917.61     4986.95    131.73 o 
   1   5   4    12289.25    12368.64    494.88 o 
   2   5   4       12.42       -7.73      7.73 o 
   3   5   4        6.73       -0.54      6.86 o 
   4   5   4     3797.46     3690.22    100.23 o 
   5   5   4    33674.21    34334.25    845.87 o 
   6   5   4    38064.39    37732.47   1031.04 o 
   7   5   4     1881.99     1865.68     68.20 o 
   8   5   4     5074.42     4926.13    163.56 o 
   9   5   4     1427.19     1322.81     63.81 o 
  10   5   4      367.13      387.35     37.72 o 
  11   5   4     2342.92     2444.96    117.20 o 
  12   5   4      624.95      600.63     82.41 o 
  13   5   4     4048.48     4154.12    220.42 o 
  14   5   4      362.19      365.14     98.00 o 
  15   5   4      850.23      881.59    156.69 o 
 -11   6   4     1021.50     1173.61    185.11 o 
 -10   6   4     1222.12     1429.86    189.78 o 
  -9   6   4     1094.71      990.05    149.90 o 
  -8   6   4     4869.12     4834.03    198.46 o 
  -7   6   4       31.25       20.74     28.49 o 
  -6   6   4       25.52        9.51     22.81 o 
  -5   6   4      632.05      572.34     50.66 o 
  -4   6   4     3211.28     3308.65    114.39 o 
  -3   6   4    18711.34    18836.73    431.27 o 
  -2   6   4      561.65      679.94     22.61 o 
  -1   6   4    35046.79    35860.02    812.94 o 
   0   6   4     1423.73     1499.35     46.47 o 
   1   6   4      157.06      181.19     11.28 o 
   2   6   4     4286.45     4298.17    119.34 o 
   3   6   4     1669.62     1761.64     70.75 o 
   4   6   4    15439.87    14421.62    362.25 o 
   5   6   4     7046.35     6999.95    183.59 o 
   6   6   4    16277.01    15692.65    397.62 o 
   7   6   4     8702.92     8764.35    255.35 o 
   8   6   4      306.41      362.48     32.16 o 
   9   6   4      862.75      822.30     61.38 o 
  10   6   4      256.43      242.34     32.60 o 
  11   6   4     3278.65     3039.05    137.75 o 
  12   6   4     4300.88     4442.04    186.76 o 
  13   6   4      139.23      106.38     47.12 o 
  14   6   4     3176.31     3235.56    189.39 o 
  15   6   4       88.99        2.97     75.09 o 
 -10   7   4     1556.76     1590.50    199.40 o 
  -9   7   4      804.68      920.90    151.17 o 
  -8   7   4      895.65      684.58     68.90 o 
  -7   7   4      145.53      142.00     36.89 o 
  -6   7   4      136.22      104.53     30.23 o 
  -5   7   4     7143.03     7011.38    256.24 o 
  -4   7   4     4150.37     4227.18    141.17 o 
  -3   7   4     8115.34     8322.46    221.27 o 
  -2   7   4    12892.61    13078.78    302.12 o 
  -1   7   4       40.24       52.84      9.22 o 
   0   7   4      703.11      729.20     34.70 o 
   1   7   4     1623.66     1632.83     58.34 o 
   2   7   4    12659.88    13578.60    340.86 o 
   3   7   4    37749.43    39991.27    982.49 o 
   4   7   4       16.19       15.35      8.35 o 
   5   7   4     9705.51     9464.91    244.03 o 
   6   7   4      284.28      250.56     21.29 o 
   7   7   4      165.97      174.43     18.32 o 
   8   7   4     1775.01     1822.32     73.45 o 
   9   7   4       34.30        4.43     16.40 o 
  10   7   4     3686.44     3400.12    123.90 o 
  11   7   4     1834.85     1775.94    100.12 o 
  12   7   4     2005.00     1961.37    110.74 o 
  13   7   4     2312.66     2012.07    117.13 o 
  14   7   4       97.58        7.34     43.79 o 
  15   7   4       54.17      135.62     87.11 o 
 -10   8   4       18.83       93.19     96.16 o 
  -9   8   4      280.06      327.19     72.34 o 
  -8   8   4       40.12       34.97     36.01 o 
  -7   8   4      820.13      816.52     71.55 o 
  -6   8   4     5035.47     5191.16    206.32 o 
  -5   8   4        5.72        7.13     17.07 o 
  -4   8   4     9962.02     9528.71    287.05 o 
  -3   8   4     3928.05     3879.21    102.30 o 
  -2   8   4      442.93      533.68     36.23 o 
  -1   8   4      252.94      283.80     24.62 o 
   0   8   4     1472.68     1677.24     48.30 o 
   1   8   4    20316.02    20715.00    712.41 o 
   2   8   4    17792.14    18173.65    841.08 o 
   3   8   4    15103.04    14551.59    633.70 o 
   4   8   4     9800.26     9713.38    227.59 o 
   5   8   4       20.13       29.43     13.16 o 
   6   8   4     2638.50     2719.56     82.70 o 
   7   8   4      530.98      502.94     36.94 o 
   8   8   4     4330.64     4220.14    127.93 o 
   9   8   4     7866.62     7201.74    224.88 o 
  10   8   4        7.19       -0.13     19.84 o 
  11   8   4     2702.11     2396.38    117.05 o 
  12   8   4     1291.64     1265.51     87.85 o 
  13   8   4      160.75      122.27     39.15 o 
  14   8   4      208.26      179.06     64.91 o 
  15   8   4       58.15       55.21     49.70 o 
  -9   9   4       40.77       -3.09     47.47 o 
  -8   9   4     1002.75      862.59     81.62 o 
  -7   9   4     2943.53     2871.57    140.62 o 
  -6   9   4     2263.47     2175.76    122.38 o 
  -5   9   4    10985.73    10867.89    328.49 o 
  -4   9   4        2.06       13.37     14.96 o 
  -3   9   4      561.41      515.23     48.54 o 
  -2   9   4      535.94      591.64     40.08 o 
  -1   9   4     2664.02     2594.70    108.48 o 
   0   9   4    12502.94    12573.04    333.88 o 
   1   9   4     1890.47     1850.07     57.62 o 
   2   9   4    30814.28    30176.53   1245.37 o 
   3   9   4     6727.39     6897.31    212.45 o 
   4   9   4     2263.55     2374.36     66.81 o 
   5   9   4       27.25       19.11      8.62 o 
   6   9   4       28.85       34.62     10.77 o 
   7   9   4     4494.31     4174.81    111.14 o 
   8   9   4     4939.46     4792.43    142.61 o 
   9   9   4     1956.58     1653.19     69.44 o 
  10   9   4    13982.32    13029.72    387.12 o 
  11   9   4       32.49       63.72     27.54 o 
  12   9   4      664.49      602.72     62.08 o 
  13   9   4      164.23      117.48     45.62 o 
  14   9   4      488.11      575.22     69.68 o 
  15   9   4     1726.29     1782.78    148.19 o 
  -9  10   4      985.35      957.56     91.57 o 
  -8  10   4      186.77      208.34     54.94 o 
  -7  10   4     3505.87     3735.99    170.48 o 
  -6  10   4     4198.17     4038.78    186.94 o 
  -5  10   4       34.07       10.42     17.04 o 
  -4  10   4     4695.80     4726.85    189.16 o 
  -3  10   4     1047.29     1016.84     70.22 o 
  -2  10   4     5117.09     5253.48    199.63 o 
  -1  10   4     7091.42     6954.70    269.39 o 
   0  10   4     3180.75     3268.73    231.67 o 
   1  10   4    30321.83    31276.37    772.19 o 
   2  10   4      176.80      198.66     25.53 o 
   3  10   4     7960.05     8277.59    219.11 o 
   4  10   4       35.07       53.29     12.83 o 
   5  10   4      934.85     1010.86     40.28 o 
   6  10   4    10433.14    10667.27    307.94 o 
   7  10   4       24.17       23.55     11.94 o 
   8  10   4    15313.65    14684.29    381.83 o 
   9  10   4     5356.68     5181.12    217.51 o 
  10  10   4     3985.89     3728.33    124.49 o 
  11  10   4      786.95      770.17    127.47 o 
  12  10   4      130.20      125.47     39.36 o 
  13  10   4     1799.69     1762.41    144.21 o 
  14  10   4     1112.21     1059.49     92.06 o 
  -8  11   4     2069.31     2208.27    134.39 o 
  -7  11   4     1239.10     1302.51    177.81 o 
  -6  11   4     1759.09     1632.39    105.31 o 
  -5  11   4     1311.89     1243.57     87.95 o 
  -4  11   4      172.12      147.70     36.20 o 
  -3  11   4     1382.28     1425.91     87.14 o 
  -2  11   4     2662.51     2662.03    155.72 o 
  -1  11   4     7033.46     7248.83    262.94 o 
   0  11   4     6329.17     6177.81    226.84 o 
   1  11   4      149.55      145.35     15.69 o 
   2  11   4     3366.48     3337.11    128.92 o 
   3  11   4      124.36      157.20     19.91 o 
   4  11   4     7088.04     7374.69    216.27 o 
   5  11   4    12107.81    12682.33    298.33 o 
   6  11   4     3346.84     3442.94    103.63 o 
   7  11   4    11085.67    11040.30    265.22 o 
   8  11   4      552.45      453.37     38.62 o 
   9  11   4     1752.32     1731.06     73.04 o 
  10  11   4       40.11        1.64     18.36 o 
  11  11   4      111.21      129.24     36.08 o 
  12  11   4     2652.39     2647.69    215.60 o 
  13  11   4      165.31      170.95     43.92 o 
  14  11   4     2143.97     2260.97    154.02 o 
  -8  12   4       40.30      -26.93     50.35 o 
  -7  12   4     1283.63     1247.74    205.69 o 
  -6  12   4      281.46      315.22     69.30 o 
  -5  12   4       19.75       61.83     33.22 o 
  -4  12   4     1576.95     1592.79     99.13 o 
  -3  12   4      336.12      296.98     45.23 o 
  -2  12   4    13677.04    13591.79    466.11 o 
  -1  12   4     1664.59     1730.54    117.63 o 
   0  12   4     3709.08     3731.74    152.63 o 
   1  12   4    10266.95    10303.20    359.54 o 
   2  12   4      455.35      438.38     53.29 o 
   3  12   4     1048.55     1101.87     50.30 o 
   4  12   4     3248.75     3119.20    106.98 o 
   5  12   4     3319.22     3400.89     95.07 o 
   6  12   4    14885.26    14852.51    346.22 o 
   7  12   4      483.11      450.67     32.85 o 
   8  12   4      697.66      611.40     40.98 o 
   9  12   4      248.01      222.22     27.82 o 
  10  12   4      443.05      386.37     38.81 o 
  11  12   4      628.98      811.01     63.30 o 
  12  12   4      791.72      843.86     78.32 o 
  13  12   4     3168.05     3224.32    156.30 o 
  14  12   4      293.69      269.38     66.86 o 
  -7  13   4       28.30        7.49     67.81 o 
  -6  13   4      676.70      732.33     76.54 o 
  -5  13   4      500.02      524.08     64.01 o 
  -4  13   4     2765.15     2628.31    133.43 o 
  -3  13   4     3682.83     3838.11    167.94 o 
  -2  13   4       87.83       65.68     30.33 o 
  -1  13   4    15119.06    14936.32    630.28 o 
   0  13   4     1195.41     1156.24     94.18 o 
   1  13   4       93.14       27.52     21.24 o 
   2  13   4     8682.81     8354.11    298.50 o 
   3  13   4      587.39      584.14     41.98 o 
   4  13   4     9229.64     9435.43    254.07 o 
   5  13   4      372.28      406.09     29.49 o 
   6  13   4     2396.77     2438.13     77.24 o 
   7  13   4     1285.47     1317.58     61.36 o 
   8  13   4      238.39      250.95     27.87 o 
   9  13   4      847.38      791.11     49.94 o 
  10  13   4      320.22      306.93     45.19 o 
  11  13   4     4283.49     4374.48    164.46 o 
  12  13   4     4766.72     4651.48    177.51 o 
  13  13   4      291.91      184.23     46.48 o 
  14  13   4      432.51      311.50     70.14 o 
  -6  14   4        5.85       19.41     38.44 o 
  -5  14   4     4585.56     4910.47    213.75 o 
  -4  14   4     2419.02     2410.83    158.57 o 
  -3  14   4     1863.98     1830.18    110.00 o 
  -2  14   4     2828.71     2596.18    128.83 o 
  -1  14   4       84.54       95.54     39.98 o 
   0  14   4     4179.98     3826.42    202.02 o 
   1  14   4     2219.02     2317.36    139.30 o 
   2  14   4     4271.12     4064.65    136.80 o 
   3  14   4    16132.52    15970.85    542.73 o 
   4  14   4      435.23      382.62     29.34 o 
   5  14   4     5174.62     5413.79    143.91 o 
   6  14   4       10.38        8.00     12.48 o 
   7  14   4       73.95       80.42     18.17 o 
   8  14   4     2998.60     3142.98    114.22 o 
   9  14   4      454.64      429.60     56.41 o 
  10  14   4     4433.59     4480.27    145.91 o 
  11  14   4     1197.48     1102.82     74.86 o 
  12  14   4     1779.96     1952.11    104.68 o 
  13  14   4      801.99      828.17    103.02 o 
  14  14   4        0.57        3.64     48.26 o 
  -5  15   4       17.53       50.70     43.46 o 
  -4  15   4     2521.71     2493.05    284.53 o 
  -3  15   4     1265.13     1057.29     87.99 o 
  -2  15   4      274.38      242.29     45.32 o 
  -1  15   4     1106.22      954.83    109.60 o 
   0  15   4      560.75      547.40     76.20 o 
   1  15   4     9426.45     9125.02    408.08 o 
   2  15   4     2637.16     2972.23    184.54 o 
   3  15   4     1990.98     1929.03    100.95 o 
   4  15   4      665.83      730.83     41.51 o 
   5  15   4      110.69       61.67     19.11 o 
   6  15   4      965.12      815.34     48.30 o 
   7  15   4      309.56      370.89     34.59 o 
   8  15   4     2347.29     2343.60     98.86 o 
   9  15   4     3059.82     3244.64    154.24 o 
  10  15   4      109.42      149.24     28.95 o 
  11  15   4     1890.48     1902.38    122.65 o 
  12  15   4      251.27      255.14     44.39 o 
  13  15   4        4.68      -36.40     36.40 o 
  -4  16   4      111.51      162.90     47.98 o 
  -3  16   4       10.45       43.53     36.27 o 
  -2  16   4      320.99      184.31     44.57 o 
  -1  16   4      488.31      505.28     75.61 o 
   0  16   4     4667.71     4471.95    235.95 o 
   1  16   4      105.88       41.74     38.03 o 
   2  16   4     5021.64     4813.08    254.34 o 
   3  16   4     1216.14     1171.40     72.16 o 
   4  16   4       97.94      127.81     28.69 o 
   5  16   4      550.06      581.74     43.03 o 
   6  16   4      220.16      230.75     23.25 o 
   7  16   4     2789.79     2925.69    176.44 o 
   8  16   4     1917.81     2008.18     81.99 o 
   9  16   4     1596.01     1703.99     78.27 o 
  10  16   4     1415.00     1550.90    189.44 o 
  11  16   4        0.22        8.48     26.95 o 
  12  16   4       60.15      -30.30     37.81 o 
  13  16   4      463.94      563.28     76.67 o 
  -3  17   4      140.71       37.19     39.31 o 
  -2  17   4     3152.58     3434.26    165.36 o 
  -1  17   4     3016.48     2838.63    178.89 o 
   0  17   4      918.00      844.63     97.99 o 
   1  17   4     2552.12     2704.46    322.15 o 
   2  17   4       10.09      -33.70     33.70 o 
   3  17   4       59.74       41.21     18.20 o 
   4  17   4      418.29      471.09     47.05 o 
   5  17   4     1002.80      952.96     91.64 o 
   6  17   4     3956.96     4236.10    132.17 o 
   7  17   4      274.94      262.16     29.26 o 
   8  17   4     3502.04     3451.22    148.28 o 
   9  17   4     1498.62     1515.27     89.04 o 
  10  17   4        0.95        0.19     24.23 o 
  11  17   4      193.17      247.12     52.93 o 
  12  17   4       73.27       83.19     49.50 o 
  -2  18   4      421.97      403.63     63.35 o 
  -1  18   4     1889.94     1824.80    149.29 o 
   0  18   4     1658.13     1821.98    145.83 o 
   1  18   4       43.82       64.49     43.52 o 
   2  18   4       62.74      -25.30     37.19 o 
   3  18   4       59.81       45.79     40.53 o 
   4  18   4     3074.77     3124.13    127.76 o 
   5  18   4     3203.99     2982.55    232.77 o 
   6  18   4      558.25      628.67     47.22 o 
   7  18   4     3861.19     3914.97    127.27 o 
   8  18   4      219.63      176.32     28.60 o 
   9  18   4      129.58       96.08     30.53 o 
  10  18   4      628.68      594.87     56.37 o 
  11  18   4      371.62      450.73     67.61 o 
  -1  19   4      592.97      637.54     94.29 o 
   0  19   4      620.12      706.13     98.08 o 
   1  19   4        3.04      -13.52     44.07 o 
   2  19   4       52.16       56.78     46.87 o 
   3  19   4     3547.52     3484.89    305.10 o 
   4  19   4     1030.09     1078.02    130.15 o 
   5  19   4     4707.44     4695.46    249.51 o 
   6  19   4     2222.57     2410.24    110.44 o 
   7  19   4      144.35      203.33     32.90 o 
   8  19   4        2.75       20.95     26.00 o 
   9  19   4       42.90      -26.12     26.12 o 
  10  19   4     1550.64     1744.65    122.99 o 
   1  20   4      386.53      362.18     89.16 o 
   2  20   4     4466.68     4441.38    250.68 o 
   3  20   4       90.84       29.58     69.65 o 
   4  20   4     5677.91     6169.44    244.02 o 
   5  20   4      457.01      443.99    116.17 o 
   6  20   4      698.62      732.04     95.17 o 
   7  20   4       10.65       10.34     23.62 o 
   8  20   4       18.89       35.44     30.32 o 
   9  20   4     2645.68     2971.58    163.73 o 
   3  21   4     3150.06     3352.97    292.31 o 
   4  21   4        0.82       -8.77     81.88 o 
   6  21   4       16.55       15.84     64.77 o 
   7  21   4      342.58      304.09     74.29 o 
  -5 -20   5      176.46       62.24     62.79 o 
  -4 -20   5      175.47       94.32     78.34 o 
  -3 -20   5     1547.28     1538.32    142.96 o 
  -2 -20   5     2898.08     3188.21    362.87 o 
  -7 -19   5      230.77      180.60     50.61 o 
  -6 -19   5      111.11       73.57     44.27 o 
  -5 -19   5       20.08       -6.09     37.74 o 
  -4 -19   5     4117.26     4205.67    193.69 o 
  -3 -19   5      914.79     1034.46     91.61 o 
  -2 -19   5     1017.82      982.44    155.27 o 
  -1 -19   5      822.12      758.66    101.82 o 
   0 -19   5        3.06      -43.05     43.05 o 
   1 -19   5      239.42      169.79     61.04 o 
  -9 -18   5        2.93      -13.89     34.19 o 
  -8 -18   5      328.23      304.88     60.03 o 
  -7 -18   5      138.65       57.91     35.09 o 
  -6 -18   5      969.36     1025.14    118.51 o 
  -5 -18   5     5348.38     5475.91    234.83 o 
  -4 -18   5       29.91       43.09     29.11 o 
  -3 -18   5     3575.69     3579.91    151.20 o 
  -2 -18   5      282.34      251.41     37.91 o 
  -1 -18   5       13.22       30.48     29.13 o 
   0 -18   5      466.60      320.38     49.75 o 
   1 -18   5        4.23      -21.93     40.41 o 
   2 -18   5     3460.23     3330.34    310.97 o 
   3 -18   5     1075.60     1083.41    121.67 o 
 -10 -17   5      187.26      112.08     41.73 o 
  -9 -17   5        0.90      -13.36     30.97 o 
  -8 -17   5       36.29       25.19     30.55 o 
  -7 -17   5     3327.43     3453.76    124.08 o 
  -6 -17   5     1404.24     1520.45     75.40 o 
  -5 -17   5     1134.89     1322.01     77.68 o 
  -4 -17   5     3831.92     3950.37    148.03 o 
  -3 -17   5        2.69        4.56     23.39 o 
  -2 -17   5        4.78       -0.73     22.57 o 
  -1 -17   5      476.42      336.33     46.10 o 
   0 -17   5      993.57      948.57     74.75 o 
   1 -17   5     4591.48     4388.42    190.05 o 
   2 -17   5        2.53        9.31     41.72 o 
   3 -17   5     2281.61     2178.55    161.29 o 
   4 -17   5      492.14      378.32     78.47 o 
 -10 -16   5       23.76       10.44     32.10 o 
  -9 -16   5      159.17      203.80     44.00 o 
  -8 -16   5     2852.56     2946.82    112.55 o 
  -7 -16   5       76.96       99.76     27.24 o 
  -6 -16   5     3226.43     3245.44    115.12 o 
  -5 -16   5      982.35     1107.62     92.00 o 
  -4 -16   5      322.77      371.85     41.04 o 
  -3 -16   5       10.31       -0.66     20.10 o 
  -2 -16   5        1.55       -7.10     19.12 o 
  -1 -16   5     3698.56     3567.56    135.05 o 
   0 -16   5     1923.61     1993.54    106.97 o 
   1 -16   5     1562.43     1582.83     95.50 o 
   2 -16   5     3737.03     3595.56    206.12 o 
   3 -16   5       66.05       61.52     46.45 o 
   4 -16   5       33.04       29.52     43.03 o 
   5 -16   5      420.45      332.70     71.96 o 
 -11 -15   5       79.93       75.33     43.17 o 
 -10 -15   5      908.72      939.33     75.14 o 
  -9 -15   5     2655.20     2817.77    110.68 o 
  -8 -15   5      443.28      439.58     43.30 o 
  -7 -15   5     5945.85     5890.89    211.20 o 
  -6 -15   5      182.81      160.45     31.68 o 
  -5 -15   5       29.52       -9.62     16.88 o 
  -4 -15   5       23.94        0.31     18.20 o 
  -3 -15   5       38.62       18.56     24.75 o 
  -2 -15   5     7757.33     7239.85    232.30 o 
  -1 -15   5     1684.99     1458.59     74.72 o 
   0 -15   5     6749.89     6356.83    210.94 o 
   1 -15   5     1767.14     1814.85     99.38 o 
   2 -15   5      490.59      577.51     78.20 o 
   3 -15   5       41.10       81.19     42.34 o 
   4 -15   5       30.35       58.54     46.30 o 
   5 -15   5     1981.54     2009.92    237.44 o 
   6 -15   5     2829.65     2756.47    183.90 o 
 -11 -14   5      486.51      526.96     70.38 o 
 -10 -14   5      278.68      291.23     47.00 o 
  -9 -14   5     2303.01     2558.06    103.48 o 
  -8 -14   5     5306.32     5350.23    168.77 o 
  -7 -14   5      782.08      596.16     45.91 o 
  -6 -14   5      589.93      612.79     45.61 o 
  -5 -14   5      550.86      568.05     37.70 o 
  -4 -14   5     1277.56     1226.00     58.11 o 
  -3 -14   5     5159.02     5378.22    180.00 o 
  -2 -14   5      639.78      641.10     47.30 o 
  -1 -14   5     4843.73     4565.66    157.42 o 
   0 -14   5      529.98      465.23     41.62 o 
   1 -14   5     1567.03     1538.65    152.47 o 
   2 -14   5      408.45      347.56     45.82 o 
   3 -14   5       63.71       14.65     35.67 o 
   4 -14   5     8518.60     8374.54    420.22 o 
   5 -14   5      933.07      881.81    245.78 o 
   6 -14   5     3213.81     3273.97    437.12 o 
   7 -14   5     1368.83     1312.23    192.75 o 
 -12 -13   5      650.03      510.20     70.63 o 
 -11 -13   5       90.93       89.68     36.73 o 
 -10 -13   5     6158.69     6078.16    191.52 o 
  -9 -13   5     1133.44     1197.25     68.20 o 
  -8 -13   5      365.94      353.49     36.88 o 
  -7 -13   5     2565.42     2604.97    109.98 o 
  -6 -13   5     1014.32      945.48     53.88 o 
  -5 -13   5     2478.18     2314.37    117.56 o 
  -4 -13   5      409.51      343.16     31.17 o 
  -3 -13   5     4573.51     4474.42    134.73 o 
  -2 -13   5     6747.85     6715.13    214.87 o 
  -1 -13   5      842.11      860.73     52.43 o 
   0 -13   5     1679.91     1659.00     76.03 o 
   1 -13   5      301.20      289.78     38.09 o 
   2 -13   5     5338.04     5323.02    209.70 o 
   3 -13   5     8987.53     9394.41    610.99 o 
   4 -13   5      583.24      546.80     72.81 o 
   5 -13   5     5057.34     5328.78    365.63 o 
   6 -13   5      190.85      249.99     57.73 o 
   7 -13   5      523.20      618.26     88.12 o 
   8 -13   5      102.63       35.20     43.09 o 
 -12 -12   5     1109.06     1231.46    103.98 o 
 -11 -12   5     5132.96     5241.16    173.57 o 
 -10 -12   5        8.04       26.76     24.77 o 
  -9 -12   5      837.73      905.78     58.82 o 
  -8 -12   5       96.46       85.39     34.73 o 
  -7 -12   5       19.47        0.71     18.32 o 
  -6 -12   5     1131.27     1189.70     73.26 o 
  -5 -12   5       81.78       50.25     22.36 o 
  -4 -12   5     4953.59     5285.22    176.37 o 
  -3 -12   5     2903.81     2940.25    104.44 o 
  -2 -12   5     2393.56     2429.70     81.80 o 
  -1 -12   5     2255.45     2116.51    110.43 o 
   0 -12   5       57.80       55.72     18.13 o 
   1 -12   5     2589.02     2497.66     96.90 o 
   2 -12   5     2717.28     2468.97    126.06 o 
   3 -12   5     7859.87     7613.42    349.70 o 
   4 -12   5     2795.75     2714.54    158.79 o 
   5 -12   5      129.75      195.04     48.35 o 
   6 -12   5     1589.80     1715.50    130.25 o 
   7 -12   5       22.48      -23.96     68.59 o 
   8 -12   5     1052.97     1052.39     90.25 o 
   9 -12   5     2054.89     2041.17    134.09 o 
 -12 -11   5     1416.28     1370.62     91.72 o 
 -11 -11   5      827.18      851.45     61.57 o 
 -10 -11   5      981.45      938.89     61.23 o 
  -9 -11   5        1.38      -14.63     19.22 o 
  -8 -11   5      654.76      727.93     49.91 o 
  -7 -11   5     1828.48     1905.12     76.66 o 
  -6 -11   5      887.26      918.79     50.90 o 
  -5 -11   5    18697.35    18088.94    425.58 o 
  -4 -11   5     3018.04     3170.85    100.78 o 
  -3 -11   5     4450.99     4496.72    131.48 o 
  -2 -11   5      715.28      712.70     60.42 o 
  -1 -11   5      123.53      144.66     19.24 o 
   0 -11   5     5479.85     5550.20    178.34 o 
   1 -11   5       19.42        9.72     21.49 o 
   2 -11   5     9615.44     8984.99    320.22 o 
   3 -11   5     1660.55     1627.07     88.48 o 
   4 -11   5     2247.70     2219.99     99.20 o 
   5 -11   5      602.39      560.90    168.50 o 
   6 -11   5        3.11      -13.20     30.01 o 
   7 -11   5     2430.76     2388.66    235.46 o 
   8 -11   5      882.70      861.21     79.38 o 
   9 -11   5     1362.78     1486.52    105.49 o 
 -12 -10   5      858.68      900.60    107.82 o 
 -11 -10   5      730.32      768.57     57.91 o 
 -10 -10   5        7.19      -19.48     19.48 o 
  -9 -10   5      876.66      852.60     56.33 o 
  -8 -10   5      636.74      666.11     65.44 o 
  -7 -10   5    11722.82    11852.35    319.21 o 
  -6 -10   5     2984.14     2866.86     96.99 o 
  -5 -10   5     7667.51     8047.25    202.01 o 
  -4 -10   5     6840.14     6839.08    188.77 o 
  -3 -10   5       22.77       21.95     12.45 o 
  -2 -10   5        8.76       26.65     12.27 o 
  -1 -10   5     5310.17     5234.68    212.36 o 
   0 -10   5     4744.25     4720.20    153.04 o 
   1 -10   5    10940.73     9693.76    290.57 o 
   2 -10   5       85.44       82.24     14.90 o 
   3 -10   5     9833.05     9829.36    338.54 o 
   4 -10   5       41.62       14.69     24.46 o 
   5 -10   5     1315.69     1364.21    143.89 o 
   6 -10   5     1876.89     1916.01    129.74 o 
   7 -10   5        0.44      -10.24     32.86 o 
   8 -10   5     5951.49     6432.96    253.29 o 
   9 -10   5     2813.99     2728.80    145.45 o 
  10 -10   5      580.93      619.68    135.34 o 
 -13  -9   5     1591.73     1599.99    134.65 o 
 -12  -9   5       51.15      -30.65     34.73 o 
 -11  -9   5        1.26      -22.06     22.06 o 
 -10  -9   5     1095.31     1085.70     67.65 o 
  -9  -9   5     2182.20     2058.34     85.08 o 
  -8  -9   5     8758.08     8859.87    248.76 o 
  -7  -9   5      160.44      191.64     26.06 o 
  -6  -9   5     7602.27     7681.88    219.41 o 
  -5  -9   5     9542.94     9443.41    299.80 o 
  -4  -9   5      318.48      351.56     26.95 o 
  -3  -9   5      249.22      207.19     20.44 o 
  -2  -9   5      857.38      794.26     48.10 o 
  -1  -9   5    18344.96    17691.74    574.20 o 
   0  -9   5    12103.96    12203.55    296.08 o 
   1  -9   5     2750.44     2614.21     81.02 o 
   2  -9   5    11912.15    11643.10    304.96 o 
   3  -9   5       23.16       24.65     13.02 o 
   4  -9   5     1106.43     1126.01     75.44 o 
   5  -9   5     3406.84     3244.03    135.02 o 
   6  -9   5     1851.42     1519.44    164.40 o 
   7  -9   5     8335.02     8230.32    376.04 o 
   8  -9   5      305.64      273.33     43.80 o 
   9  -9   5     1324.42     1337.83     97.69 o 
  10  -9   5      130.57      234.33     90.65 o 
  11  -9   5        8.64      141.56     90.36 o 
 -13  -8   5        1.26        6.29     45.67 o 
 -12  -8   5       38.24       40.09     44.58 o 
 -11  -8   5       85.27       78.77     34.61 o 
 -10  -8   5     2053.46     2111.97     89.12 o 
  -9  -8   5     5518.41     5200.13    160.98 o 
  -8  -8   5      842.65      971.55     54.21 o 
  -7  -8   5     8317.39     8498.41    235.34 o 
  -6  -8   5      279.62      284.38     27.76 o 
  -5  -8   5      311.76      322.30     24.09 o 
  -4  -8   5      155.41      204.48     20.97 o 
  -3  -8   5      277.05      289.16     22.81 o 
  -2  -8   5    17784.29    17946.34    450.82 o 
  -1  -8   5      219.04      212.16     24.63 o 
   0  -8   5    23005.19    23471.62    533.77 o 
   1  -8   5     5014.10     4783.74    132.90 o 
   2  -8   5       67.51       47.73     11.76 o 
   3  -8   5       22.57       39.14     13.58 o 
   4  -8   5      182.34      183.94     45.17 o 
   5  -8   5    16520.67    15610.71    747.88 o 
   6  -8   5    10000.19     9531.02    338.83 o 
   7  -8   5     1216.22     1256.35    106.27 o 
   8  -8   5     1324.57     1302.60     84.39 o 
   9  -8   5        9.16        5.13     31.30 o 
  10  -8   5      426.26      263.60     86.41 o 
  11  -8   5      439.18      412.23    110.16 o 
 -13  -7   5        1.03       67.31     70.71 o 
 -12  -7   5       80.18       50.07     36.29 o 
 -11  -7   5     4527.18     4334.86    206.88 o 
 -10  -7   5      598.23      546.85     46.88 o 
  -9  -7   5     4824.07     4520.65    143.43 o 
  -8  -7   5     4670.32     4634.17    143.18 o 
  -7  -7   5       49.34       53.48     17.83 o 
  -6  -7   5      289.07      304.69     28.65 o 
  -5  -7   5      493.59      515.63     29.57 o 
  -4  -7   5     8378.44     8344.48    224.14 o 
  -3  -7   5    11028.63    11089.00    301.68 o 
  -2  -7   5     4879.07     5006.58    151.33 o 
  -1  -7   5    52270.95    50248.91   1323.25 o 
   0  -7   5     1397.49     1400.30     43.04 o 
   1  -7   5      483.84      514.59     31.92 o 
   2  -7   5     1246.54     1236.90     45.40 o 
   3  -7   5     4356.56     4465.32    238.69 o 
   4  -7   5    12158.48    11740.13    498.56 o 
   5  -7   5      129.41      109.82     24.92 o 
   6  -7   5     6420.95     6401.15    236.39 o 
   7  -7   5      844.00      885.55    123.73 o 
   8  -7   5      421.48      373.91     62.33 o 
   9  -7   5      654.10      587.09     60.08 o 
  10  -7   5       86.35      176.49     74.95 o 
  11  -7   5     1624.81     1719.19    201.38 o 
  12  -7   5      691.93      726.31    147.21 o 
 -13  -6   5      406.11      225.28     81.60 o 
 -12  -6   5     2285.52     2330.24    133.76 o 
 -11  -6   5       82.96       45.15     41.02 o 
 -10  -6   5     3530.27     3536.51    153.62 o 
  -9  -6   5     1239.04     1214.96     62.52 o 
  -8  -6   5      477.82      448.68     48.69 o 
  -7  -6   5      170.15      183.01     23.79 o 
  -6  -6   5      251.60      276.59     22.74 o 
  -5  -6   5    19916.52    19939.30    460.23 o 
  -4  -6   5     5675.93     5587.59    140.14 o 
  -3  -6   5    15113.72    14787.17    373.66 o 
  -2  -6   5    23713.43    23444.30    529.81 o 
  -1  -6   5     1935.99     1983.79     60.76 o 
   0  -6   5       35.13       51.23     14.44 o 
   1  -6   5     3257.39     3339.25     95.35 o 
   2  -6   5    15963.17    15488.86    441.47 o 
   3  -6   5    14311.92    13861.69    401.57 o 
   4  -6   5     1788.73     1620.37     75.69 o 
   5  -6   5     4381.28     4213.66    161.31 o 
   6  -6   5       53.92       43.03     28.34 o 
   7  -6   5      185.59      148.20     24.91 o 
   8  -6   5      539.80      693.76     58.77 o 
   9  -6   5      410.32      416.41    107.97 o 
  10  -6   5     2915.85     3325.40    277.60 o 
  11  -6   5      584.71      654.05    122.18 o 
  12  -6   5     1347.10     1230.88    179.46 o 
 -13  -5   5      532.61      849.20    136.04 o 
 -12  -5   5      951.00     1074.09    105.21 o 
 -11  -5   5     2962.11     3165.33    253.53 o 
 -10  -5   5       28.75      -15.89     25.79 o 
  -9  -5   5      583.29      494.23     44.43 o 
  -8  -5   5       32.66       32.64     18.01 o 
  -7  -5   5      312.75      287.74     28.79 o 
  -6  -5   5    10155.27     9864.41    239.59 o 
  -5  -5   5        0.85       -9.61      9.61 o 
  -4  -5   5    34151.31    33606.05    706.60 o 
  -3  -5   5     6313.26     6865.99    166.90 o 
  -2  -5   5     5362.32     5634.97    150.84 o 
  -1  -5   5     1406.17     1644.96     47.33 o 
   0  -5   5       41.83       29.76      8.99 o 
   1  -5   5    46921.42    47097.54   1305.81 o 
   2  -5   5    11535.92    11863.03    305.26 o 
   3  -5   5    15844.95    14624.84    503.83 o 
   4  -5   5     5351.35     5140.83    186.29 o 
   5  -5   5      614.21      580.11     42.35 o 
   6  -5   5      268.74      261.22     65.10 o 
   7  -5   5      145.16      157.66     24.86 o 
   8  -5   5     1597.54     1735.56    131.40 o 
   9  -5   5     7624.83     7868.56    356.79 o 
  10  -5   5       43.96       40.87     60.53 o 
  11  -5   5     2720.83     2979.35    265.30 o 
  12  -5   5      144.46       13.58     68.87 o 
 -12  -4   5     1992.57     1860.91    134.79 o 
 -11  -4   5     1388.40     1306.57     90.90 o 
 -10  -4   5     1120.95     1030.08     75.86 o 
  -9  -4   5      167.98       94.10     29.85 o 
  -8  -4   5     4596.73     4527.89    154.00 o 
  -7  -4   5     2947.85     2740.46    111.64 o 
  -6  -4   5     2632.94     2586.20     76.80 o 
  -5  -4   5    20715.64    20736.77    477.29 o 
  -4  -4   5     2103.08     2470.61     65.19 o 
  -3  -4   5     1454.79     1367.52     44.00 o 
  -2  -4   5      333.78      410.53     19.46 o 
  -1  -4   5      496.65      483.55     29.41 o 
   0  -4   5     6074.77     5606.30    135.39 o 
   1  -4   5       89.43       84.79     10.59 o 
   2  -4   5    37077.09    35410.05    864.03 o 
   3  -4   5     9243.90     9412.40    267.05 o 
   4  -4   5     2600.44     2348.72     82.64 o 
   5  -4   5      172.00      172.91     21.05 o 
   6  -4   5       71.87       55.19     20.31 o 
   7  -4   5     9343.49     9826.27    379.84 o 
   8  -4   5     3585.56     3642.99    128.42 o 
   9  -4   5     4034.25     4059.92    245.71 o 
  10  -4   5     2478.68     2858.58    248.75 o 
  11  -4   5       16.61       65.76     60.81 o 
  12  -4   5       21.39       80.61     76.08 o 
  13  -4   5       67.03       30.55     83.15 o 
 -12  -3   5      613.59      590.77     79.15 o 
 -11  -3   5      180.42      182.18    105.28 o 
 -10  -3   5      225.86      168.07     37.57 o 
  -9  -3   5     2202.93     2124.45    177.88 o 
  -8  -3   5        5.25       14.26     24.57 o 
  -7  -3   5     6975.14     6802.27    191.79 o 
  -6  -3   5     8336.13     8194.03    202.28 o 
  -5  -3   5     3637.57     3803.59     94.99 o 
  -4  -3   5     5473.68     5284.00    123.27 o 
  -3  -3   5        2.30       10.14      7.62 o 
  -2  -3   5      264.96      208.91     13.93 o 
  -1  -3   5     2149.41     1936.06     45.83 o 
   0  -3   5     2830.77     2790.86     77.48 o 
   1  -3   5     5300.74     5126.86    149.42 o 
   2  -3   5      433.08      484.29     19.32 o 
   3  -3   5    11390.39    11472.85    292.50 o 
   4  -3   5       75.62       92.97     14.78 o 
   5  -3   5     2397.88     2377.02     84.52 o 
   6  -3   5    11286.28    11667.95    345.76 o 
   7  -3   5       36.15       -8.14     14.66 o 
   8  -3   5     7552.24     7963.97    245.16 o 
   9  -3   5     1219.97     1339.99    138.02 o 
  10  -3   5      695.46      550.18     84.07 o 
  11  -3   5      129.98      229.94     84.71 o 
  12  -3   5       32.75      -28.00     67.60 o 
  13  -3   5     2206.40     2481.71    260.91 o 
 -12  -2   5        3.18       54.45     66.61 o 
 -11  -2   5      377.27      367.65     82.66 o 
 -10  -2   5      678.08      821.61     82.71 o 
  -9  -2   5     2403.66     2575.38    118.07 o 
  -8  -2   5     7752.37     7764.28    277.53 o 
  -7  -2   5      674.58      645.15     52.38 o 
  -6  -2   5     1316.13     1222.77     52.48 o 
  -5  -2   5     4728.88     5087.05    131.35 o 
  -4  -2   5     1060.25     1175.98     45.70 o 
  -3  -2   5    12568.99    12452.28    266.78 o 
  -2  -2   5     9327.53    10114.73    205.39 o 
  -1  -2   5    45480.16    45359.26    880.32 o 
   0  -2   5     3303.51     3189.84     74.37 o 
   1  -2   5     1296.63     1494.34     38.77 o 
   2  -2   5    11042.03    10278.99    221.85 o 
   3  -2   5     1350.63     1379.97     41.32 o 
   4  -2   5      568.99      460.21     27.88 o 
   5  -2   5     4653.72     4495.12    142.33 o 
   6  -2   5      634.44      611.71     27.77 o 
   7  -2   5     5143.26     5272.86    149.84 o 
   8  -2   5        0.81      -12.19     17.56 o 
   9  -2   5      794.63      981.71    127.56 o 
  10  -2   5      402.83      533.28    104.79 o 
  11  -2   5      530.76      560.29    112.14 o 
  12  -2   5     3056.13     3245.07    281.42 o 
  13  -2   5        0.79       84.99     70.43 o 
 -12  -1   5      769.78      781.46    140.43 o 
 -11  -1   5        2.57       54.73     62.93 o 
 -10  -1   5     1655.00     1677.03    118.09 o 
  -9  -1   5     4108.73     4176.53    205.19 o 
  -8  -1   5      383.26      419.76     55.69 o 
  -7  -1   5     1432.43     1210.01    117.88 o 
  -6  -1   5      317.45      345.38     25.35 o 
  -5  -1   5     2438.31     2371.69     70.11 o 
  -4  -1   5     1401.07     1298.54     37.95 o 
  -3  -1   5     2793.78     2828.10     61.93 o 
  -2  -1   5    31162.37    31230.80    577.70 o 
  -1  -1   5    15109.76    15921.18    336.51 o 
   0  -1   5    53594.71    55104.86   1517.28 o 
   1  -1   5     5054.33     4972.99    160.84 o 
   2  -1   5     1798.16     1786.79     48.82 o 
   3  -1   5     3769.99     3546.79    108.89 o 
   4  -1   5     1329.73     1382.79     52.15 o 
   5  -1   5    40853.45    39111.08   1096.99 o 
   6  -1   5     5446.39     5368.10    252.67 o 
   7  -1   5     2200.57     2247.18     64.29 o 
   8  -1   5       11.76       -6.85     22.49 o 
   9  -1   5       59.34       60.24     45.96 o 
  10  -1   5     2584.91     2972.99    241.82 o 
  11  -1   5     1335.51     1415.43    169.13 o 
  12  -1   5      347.02      313.94     91.92 o 
  13  -1   5     2987.53     3509.38    299.66 o 
  14  -1   5        9.99       76.65     80.04 o 
 -12   0   5      273.35      277.46     95.60 o 
 -11   0   5     2381.04     2349.48    226.41 o 
 -10   0   5      654.75      715.85    124.87 o 
  -9   0   5     1492.83     1503.42    106.66 o 
  -8   0   5     1623.59     1606.25     84.95 o 
  -7   0   5       24.56        6.77     17.00 o 
  -6   0   5     1979.14     2005.58     83.88 o 
  -5   0   5     3278.64     3363.87     92.58 o 
  -4   0   5    16286.88    16619.87    384.77 o 
  -3   0   5    25414.81    26020.52    516.30 o 
  -2   0   5       35.60       33.21     10.42 o 
  -1   0   5     4505.48     4548.59    102.51 o 
   0   0   5      696.36      786.03     27.65 o 
   1   0   5    58216.19    59130.41   1458.25 o 
   2   0   5    69242.50    68751.51   1547.78 o 
   3   0   5     4738.37     4650.64    138.00 o 
   4   0   5    33328.17    33064.96   1325.00 o 
   5   0   5     2112.77     2277.16     75.17 o 
   6   0   5     2523.03     2737.45     90.23 o 
   7   0   5     6628.85     6712.86    178.30 o 
   8   0   5      289.40      325.69     41.49 o 
   9   0   5     7571.77     7632.80    329.27 o 
  10   0   5      558.60      469.22     95.46 o 
  11   0   5     4560.24     4900.20    358.63 o 
  12   0   5     2175.18     2425.71    233.19 o 
  13   0   5      157.56      232.77     90.51 o 
  14   0   5      260.01      382.25    115.82 o 
 -12   1   5     2292.31     2576.74    254.41 o 
 -11   1   5        1.15      -29.27     57.98 o 
 -10   1   5     1622.30     1502.83    176.20 o 
  -9   1   5      372.87      358.35     87.54 o 
  -8   1   5      532.66      429.44     57.11 o 
  -7   1   5       20.20       17.46     16.48 o 
  -6   1   5      575.43      613.09     64.63 o 
  -5   1   5    18777.69    19146.82    441.80 o 
  -4   1   5     2201.38     2127.68     59.02 o 
  -3   1   5     2960.44     2864.58     63.19 o 
  -2   1   5     1012.46      963.23     28.63 o 
  -1   1   5      559.32      574.46     20.80 o 
   0   1   5     3519.20     3891.90    110.02 o 
   1   1   5     3068.97     3066.76     82.63 o 
   2   1   5      159.31      253.31     14.12 o 
   3   1   5    14927.28    14939.28    698.38 o 
   4   1   5     2736.89     2708.30     83.31 o 
   5   1   5    26700.47    25975.01    713.33 o 
   6   1   5      567.07      563.86     30.74 o 
   7   1   5     2388.82     2499.21     86.34 o 
   8   1   5     3345.93     3365.89    100.31 o 
   9   1   5     1174.79     1279.35     90.22 o 
  10   1   5     7900.65     8164.93    531.30 o 
  11   1   5      753.95      781.18    122.04 o 
  12   1   5     1235.23     1506.65    176.77 o 
  13   1   5       38.82       42.57     62.36 o 
  14   1   5        0.39      131.66     78.20 o 
 -12   2   5      952.57      836.19    158.95 o 
 -11   2   5     1169.84     1009.71    157.82 o 
 -10   2   5       85.87      134.35     72.69 o 
  -9   2   5      252.65      160.51     72.12 o 
  -8   2   5        3.98       19.71     34.36 o 
  -7   2   5     3558.80     3576.78    125.43 o 
  -6   2   5    18389.90    18474.95    468.21 o 
  -5   2   5       23.69       31.32     13.80 o 
  -4   2   5    18690.37    19251.79    409.90 o 
  -3   2   5      324.61      315.32     16.70 o 
  -2   2   5     2159.01     2378.34     59.89 o 
  -1   2   5    13590.71    14318.45    284.02 o 
   0   2   5     1873.90     2026.53     54.41 o 
   1   2   5    21498.52    21329.82    679.86 o 
   2   2   5     3179.48     3112.96    159.89 o 
   3   2   5     2677.36     2498.48    105.48 o 
   4   2   5     4836.58     4650.73    160.61 o 
   5   2   5       20.58       12.72      8.48 o 
   6   2   5     3375.61     3281.42    103.95 o 
   7   2   5       21.56       39.42     13.48 o 
   8   2   5     3783.61     3806.42    129.41 o 
   9   2   5     5218.96     5146.93    165.90 o 
  10   2   5      334.11      324.90     34.88 o 
  11   2   5      724.47      903.36    125.72 o 
  12   2   5       19.64      -14.71     48.51 o 
  13   2   5       23.24      -54.73     54.73 o 
  14   2   5      803.01      994.44    159.94 o 
 -11   3   5        2.55       64.34     70.00 o 
 -10   3   5      231.21      258.23     89.66 o 
  -9   3   5        0.51      -15.13     47.80 o 
  -8   3   5     8232.64     8210.63    841.64 o 
  -7   3   5     6790.38     6693.78    248.52 o 
  -6   3   5     2694.47     2709.07    135.51 o 
  -5   3   5    12002.97    11895.77    307.74 o 
  -4   3   5       99.97       78.87     14.50 o 
  -3   3   5     2224.50     2294.02     59.71 o 
  -2   3   5     7678.51     8183.71    179.67 o 
  -1   3   5    23364.59    23032.68    518.41 o 
   0   3   5    26933.33    27077.43    611.03 o 
   1   3   5     4910.04     5166.81    139.19 o 
   2   3   5    86474.57    83260.23   2185.94 o 
   3   3   5    18296.86    18418.94    589.58 o 
   4   3   5      699.44      615.27     33.60 o 
   5   3   5      130.88      120.69     19.78 o 
   6   3   5      801.07      865.41     37.44 o 
   7   3   5    19834.97    19549.20    544.83 o 
   8   3   5     2430.99     2370.15     87.75 o 
   9   3   5     5621.00     5688.30    180.53 o 
  10   3   5     4430.15     4476.84    151.64 o 
  11   3   5       78.89       82.05     28.47 o 
  12   3   5     1194.27     1116.62    147.36 o 
  13   3   5      577.28      558.45    113.84 o 
  14   3   5     1743.11     1727.25    201.66 o 
 -11   4   5        6.39      -59.25     65.33 o 
 -10   4   5      535.10      603.85    122.32 o 
  -9   4   5     6934.24     6110.30    422.69 o 
  -8   4   5       13.26       41.49     31.50 o 
  -7   4   5     5898.24     6009.42    228.54 o 
  -6   4   5      267.20      360.23     43.06 o 
  -5   4   5       91.85       80.90     18.59 o 
  -4   4   5     1052.85     1054.14     45.09 o 
  -3   4   5     1088.34     1232.35     41.22 o 
  -2   4   5    27432.81    28646.74    644.87 o 
  -1   4   5    17576.22    18192.42    382.05 o 
   0   4   5     5778.09     6275.73    135.71 o 
   1   4   5    13403.89    14120.55    296.15 o 
   2   4   5     1886.53     2004.94     84.20 o 
   3   4   5     5212.02     4973.86    166.88 o 
   4   4   5     3057.45     2764.03    101.03 o 
   5   4   5    13627.60    13142.39    366.45 o 
   6   4   5    36425.73    35676.72    975.24 o 
   7   4   5      286.15      311.13     33.05 o 
   8   4   5    17212.63    16920.63    478.48 o 
   9   4   5     3983.82     3866.35    131.95 o 
  10   4   5      105.34      125.96     25.14 o 
  11   4   5     2159.77     2263.73    111.24 o 
  12   4   5        1.92      -26.07     33.73 o 
  13   4   5     3903.39     3991.32    314.51 o 
  14   4   5      844.37      901.39    150.33 o 
  15   4   5      908.70      521.97    123.74 o 
 -11   5   5      529.82      350.15    117.09 o 
 -10   5   5     1548.63     1602.67    197.28 o 
  -9   5   5      771.25      599.74    123.88 o 
  -8   5   5     5717.52     5906.84    232.06 o 
  -7   5   5      261.09      276.64     42.27 o 
  -6   5   5      140.56      149.59     53.17 o 
  -5   5   5     1589.45     1732.69     87.78 o 
  -4   5   5     1015.07     1110.41     52.61 o 
  -3   5   5    19655.84    20118.73    459.26 o 
  -2   5   5      178.78      243.98     17.20 o 
  -1   5   5    15920.07    15527.50    328.81 o 
   0   5   5    11534.76    12375.26    282.99 o 
   1   5   5     4564.01     4962.54    118.54 o 
   2   5   5     7560.86     7760.55    257.43 o 
   3   5   5     1097.69     1089.37     84.78 o 
   4   5   5    12568.36    11911.83    339.24 o 
   5   5   5    22426.79    22087.03    607.75 o 
   6   5   5    12565.38    12630.41    355.07 o 
   7   5   5    20640.87    20456.31    568.75 o 
   8   5   5        0.42       -3.17     15.50 o 
   9   5   5      306.33      353.79     34.30 o 
  10   5   5      586.14      600.21     51.83 o 
  11   5   5     2645.72     2582.37    107.87 o 
  12   5   5     8304.91     8211.60    305.51 o 
  13   5   5       81.37      134.58     47.44 o 
  14   5   5     1621.16     1566.18    191.34 o 
  15   5   5      133.44      175.64     88.81 o 
 -10   6   5     1684.38     2159.00    233.34 o 
  -9   6   5     1781.10     1816.35    204.77 o 
  -8   6   5       38.48       27.24     34.51 o 
  -7   6   5      522.99      603.76     60.97 o 
  -6   6   5        0.31      -20.72     20.72 o 
  -5   6   5     3165.51     3054.97    131.98 o 
  -4   6   5     8019.25     7910.93    280.84 o 
  -3   6   5     1982.24     2124.21     78.63 o 
  -2   6   5    37969.36    39332.99    818.70 o 
  -1   6   5     1812.76     1915.72     50.34 o 
   0   6   5     1118.15     1189.00     36.76 o 
   2   6   5     1464.32     1587.07     51.61 o 
   3   6   5    23300.58    23506.06    628.56 o 
   4   6   5     2974.77     3124.98    101.74 o 
   5   6   5    32930.96    31900.69    787.42 o 
   6   6   5    18248.90    18523.92    464.85 o 
   7   6   5      264.40      258.37     29.16 o 
   8   6   5       26.60       35.86     16.90 o 
   9   6   5       66.55       80.97     20.91 o 
  10   6   5     6370.46     6173.01    199.18 o 
  11   6   5     2933.63     2780.55    130.63 o 
  12   6   5     1745.44     1816.38    106.33 o 
  13   6   5     2763.05     2792.76    138.24 o 
  14   6   5        9.47       -7.26     43.12 o 
  15   6   5       81.48       93.90     84.00 o 
 -10   7   5      248.02      267.70    108.47 o 
  -9   7   5      255.28      268.27     93.76 o 
  -8   7   5      279.77      176.69     69.61 o 
  -7   7   5      302.67      295.64     47.00 o 
  -6   7   5     4364.77     4267.19    176.35 o 
  -5   7   5      760.24      858.08     66.40 o 
  -4   7   5     6435.54     6256.63    231.09 o 
  -3   7   5     8241.71     7929.43    279.90 o 
  -2   7   5      748.02      751.23     25.37 o 
  -1   7   5     2011.30     2070.08     57.96 o 
   0   7   5      150.21      185.93     12.68 o 
   1   7   5     8873.01     9243.64    215.82 o 
   2   7   5    22877.39    24883.18    618.25 o 
   3   7   5     2621.30     2803.11     81.83 o 
   4   7   5    29469.64    29833.39    782.89 o 
   5   7   5      367.19      437.95     23.22 o 
   6   7   5     2478.67     2488.03     75.89 o 
   7   7   5     1369.62     1286.77     58.44 o 
   8   7   5     1527.19     1524.19     75.28 o 
   9   7   5     8379.35     8126.36    248.72 o 
  10   7   5      522.26      481.02     43.58 o 
  11   7   5     2815.31     2740.12    109.10 o 
  12   7   5     1344.47     1262.70     87.85 o 
  13   7   5       10.01       20.25     34.26 o 
  14   7   5        1.35       15.18     40.76 o 
  15   7   5      108.04       53.31     73.54 o 
  -9   8   5      139.08       86.33     55.80 o 
  -8   8   5      144.36      138.07     42.88 o 
  -7   8   5     2692.82     2716.02    134.55 o 
  -6   8   5      365.31      371.43     50.69 o 
  -5   8   5    13493.60    13310.26    457.07 o 
  -4   8   5     1700.88     1660.94     81.79 o 
  -3   8   5     1719.56     1661.03     66.91 o 
  -2   8   5      245.73      232.89     31.19 o 
  -1   8   5      345.30      407.09     31.56 o 
   0   8   5     4991.49     5082.37    125.33 o 
   1   8   5     1415.35     1467.96     51.87 o 
   2   8   5    16531.84    17610.02    469.39 o 
   3   8   5    12298.05    12133.93    409.71 o 
   4   8   5      310.23      293.29     25.09 o 
   5   8   5     5041.10     5244.05    119.11 o 
   6   8   5     1114.34     1255.27     46.63 o 
   7   8   5     9753.04     9682.87    289.28 o 
   8   8   5    13332.35    13457.92    394.81 o 
   9   8   5      520.12      468.57     43.68 o 
  10   8   5     6585.71     6526.67    210.10 o 
  11   8   5     1149.05     1021.75     64.98 o 
  12   8   5      361.68      332.86     48.00 o 
  13   8   5        6.46      -25.70     29.17 o 
  14   8   5       23.33       62.81     37.49 o 
  15   8   5     1644.44     1834.41    149.68 o 
  -9   9   5      231.59      191.02    130.24 o 
  -8   9   5      768.38      713.63     75.33 o 
  -7   9   5     2093.59     2103.28    120.20 o 
  -6   9   5    10020.11     9451.80    344.87 o 
  -5   9   5       30.36       18.72     28.67 o 
  -4   9   5     3716.91     3905.78    134.30 o 
  -3   9   5       41.41       30.38     21.70 o 
  -2   9   5     1735.19     1699.84     85.19 o 
  -1   9   5     7879.19     7843.19    275.45 o 
   0   9   5      345.90      361.95     22.73 o 
   1   9   5    26927.25    27764.39    689.49 o 
   2   9   5     3348.21     3332.13     98.93 o 
   3   9   5     3061.51     2968.93    152.96 o 
   4   9   5     6857.33     6865.99    183.69 o 
   5   9   5      505.23      588.70     25.14 o 
   6   9   5     2634.38     2825.30    104.80 o 
   7   9   5      827.10      834.57     46.84 o 
   8   9   5     7683.17     7807.70    220.89 o 
   9   9   5     9278.49     9027.40    249.03 o 
  10   9   5      269.56      291.52     46.93 o 
  11   9   5     1826.20     1685.09    109.83 o 
  12   9   5       16.22       -5.56     27.78 o 
  13   9   5      426.25      485.42     83.08 o 
  14   9   5     1292.64     1161.84    104.09 o 
  15   9   5      134.54      118.25    112.85 o 
  -9  10   5       67.33      -10.75     78.20 o 
  -8  10   5     2587.94     2561.16    142.88 o 
  -7  10   5     1408.63     1398.58    160.07 o 
  -6  10   5     1666.13     1552.88    101.43 o 
  -5  10   5     1007.23     1119.83     82.05 o 
  -4  10   5       51.37       34.04     28.14 o 
  -3  10   5     2383.18     2405.36    113.45 o 
  -2  10   5     3715.03     4016.82    161.37 o 
  -1  10   5     5352.45     5091.63    192.66 o 
   0  10   5    13338.03    13475.79    386.41 o 
   1  10   5       45.20       59.54     13.05 o 
   2  10   5    13201.95    14189.23    404.45 o 
   3  10   5      910.47      902.81     43.60 o 
   4  10   5      147.19      135.25     17.54 o 
   5  10   5     4416.78     4673.36    127.97 o 
   6  10   5      164.62      180.32     18.31 o 
   7  10   5    10390.65     9890.27    296.46 o 
   8  10   5     2166.36     2194.46     79.14 o 
   9  10   5     1853.24     1844.32     74.50 o 
  10  10   5     2975.32     2880.10    113.18 o 
  11  10   5       33.75       17.72     23.27 o 
  12  10   5     1600.29     1504.51     97.76 o 
  13  10   5      857.44      819.78     90.40 o 
  14  10   5     1141.97     1166.83    147.73 o 
  15  10   5     1325.92     1586.76    142.83 o 
  -8  11   5        6.03       40.55     43.04 o 
  -7  11   5     1924.14     1940.89    122.47 o 
  -6  11   5      384.53      430.19     59.92 o 
  -5  11   5        4.30       24.86     28.38 o 
  -4  11   5      152.43      147.94     35.65 o 
  -3  11   5        1.77      -10.78     22.02 o 
  -2  11   5    13379.90    13666.44    466.74 o 
  -1  11   5     7722.93     7410.41    375.60 o 
   0  11   5     3126.60     3058.53    160.16 o 
   1  11   5     3398.68     3426.76    129.47 o 
   2  11   5     1022.34     1058.16     51.28 o 
   3  11   5     1791.69     1900.21    109.39 o 
   4  11   5     1566.04     1678.38     81.01 o 
   5  11   5     4673.70     5082.63    144.58 o 
   6  11   5     9988.66     9834.63    329.75 o 
   7  11   5       61.74       73.06     18.64 o 
   8  11   5     1741.55     1770.05     92.66 o 
   9  11   5     1069.29     1136.20     62.12 o 
  10  11   5      518.22      541.26     43.34 o 
  11  11   5     3642.30     3866.62    143.56 o 
  12  11   5       14.91       24.41     32.82 o 
  13  11   5     1388.05     1344.82    138.77 o 
  14  11   5      355.70      287.75     55.38 o 
  -7  12   5       38.30       49.21     70.43 o 
  -6  12   5       43.61       24.09     36.05 o 
  -5  12   5     1013.00      974.52     85.60 o 
  -4  12   5     1700.03     1634.60    102.15 o 
  -3  12   5     8079.40     7594.56    319.20 o 
  -2  12   5      155.96      133.18     34.99 o 
  -1  12   5     2704.16     2819.10    126.30 o 
   0  12   5     2415.81     2646.27    147.41 o 
   1  12   5      203.21      184.79     32.51 o 
   2  12   5      353.46      399.45     34.25 o 
   3  12   5     1102.59     1143.68     55.07 o 
   4  12   5    18107.71    18270.60    465.63 o 
   5  12   5     6319.59     6454.21    179.42 o 
   6  12   5     4439.33     4395.07    126.88 o 
   7  12   5     2736.66     2862.96    104.33 o 
   8  12   5      211.89      234.49     26.77 o 
   9  12   5     1518.85     1441.51     66.30 o 
  10  12   5     1048.59      965.82     76.61 o 
  11  12   5      866.58      832.57     56.14 o 
  12  12   5     4377.36     4553.17    194.33 o 
  13  12   5       19.24       22.94     32.67 o 
  14  12   5     1043.16     1051.44    116.33 o 
  -7  13   5       24.17        4.92     53.88 o 
  -6  13   5       10.30       11.10     37.88 o 
  -5  13   5     2515.16     2623.11    139.78 o 
  -4  13   5     4413.06     4386.15    190.47 o 
  -3  13   5      408.34      443.16     54.64 o 
  -2  13   5    10547.41     9529.99    344.83 o 
  -1  13   5       18.72        3.31     24.97 o 
   0  13   5      487.37      458.25    190.13 o 
   1  13   5     7348.92     6812.27    311.38 o 
   2  13   5     2885.44     2822.13    149.79 o 
   3  13   5    14731.72    14134.00    835.26 o 
   4  13   5       19.28        7.89     15.57 o 
   5  13   5     5973.78     6278.01    212.73 o 
   6  13   5     3137.78     3226.64    111.84 o 
   7  13   5       74.60       42.76     19.07 o 
   8  13   5     3246.01     3239.28    107.45 o 
   9  13   5       11.54       -7.30     16.68 o 
  10  13   5     2696.46     2629.33     98.20 o 
  11  13   5     1895.11     1822.95     84.72 o 
  12  13   5      527.05      551.76     63.56 o 
  13  13   5      794.23      784.74     77.44 o 
  14  13   5        6.46      -40.38     40.38 o 
  -6  14   5     2477.99     2943.53    197.22 o 
  -5  14   5      487.94      486.10     82.65 o 
  -4  14   5     1762.16     1797.56    114.48 o 
  -3  14   5     1659.57     1503.96    112.20 o 
  -2  14   5      125.87      136.11     37.24 o 
  -1  14   5      286.32      310.58     46.49 o 
   0  14   5      433.59      377.99     78.91 o 
   1  14   5    11816.97    11221.49    486.28 o 
   2  14   5     6915.98     6469.07    244.05 o 
   3  14   5     4500.58     4446.95    153.30 o 
   4  14   5     7042.01     7070.28    198.69 o 
   5  14   5      622.96      635.84     41.13 o 
   6  14   5      794.78      798.68     58.04 o 
   7  14   5       10.83      -13.59     13.59 o 
   8  14   5      214.22      267.34     29.05 o 
   9  14   5     5758.77     5884.40    177.45 o 
  10  14   5       37.91       23.56     21.38 o 
  11  14   5     5918.04     5922.15    185.01 o 
  12  14   5      949.68      991.68     73.41 o 
  13  14   5       76.85       54.52     49.08 o 
  14  14   5      110.38       74.32     52.53 o 
  -5  15   5     3498.44     3925.01    230.58 o 
  -4  15   5      471.55      372.49     61.29 o 
  -3  15   5       64.29       50.90     42.96 o 
  -2  15   5        3.76       25.38     29.39 o 
  -1  15   5      176.92      141.50     37.43 o 
   0  15   5     6854.59     6706.47    320.22 o 
   1  15   5     2811.51     2683.89    174.08 o 
   2  15   5     3656.94     3244.65    178.23 o 
   3  15   5     5485.51     5174.75    176.23 o 
   4  15   5      316.46      328.90     32.47 o 
   5  15   5     1222.33     1286.87     62.38 o 
   6  15   5     2283.20     2254.20     94.27 o 
   7  15   5     3047.99     3076.13    101.83 o 
   8  15   5     5814.34     5885.59    175.34 o 
   9  15   5      300.15      376.61     44.37 o 
  10  15   5     2688.72     2979.13    110.23 o 
  11  15   5      324.29      391.54     43.19 o 
  12  15   5       40.06       19.04     31.23 o 
  13  15   5      164.67      114.01     55.11 o 
  -4  16   5      140.72      131.94     47.83 o 
  -3  16   5        7.00       -6.72     34.60 o 
  -2  16   5      720.45      841.73     80.38 o 
  -1  16   5     4175.05     4079.21    180.65 o 
   0  16   5       14.43       -1.40     34.42 o 
   1  16   5     4379.76     4776.88    245.99 o 
   2  16   5     2042.07     1948.61    135.06 o 
   3  16   5      219.04      184.99     38.78 o 
   4  16   5      952.39      973.71     62.17 o 
   5  16   5        6.79        8.55     19.75 o 
   6  16   5     5858.21     6095.78    202.34 o 
   7  16   5      760.59      790.81     64.87 o 
   8  16   5     6234.26     6618.31    194.96 o 
   9  16   5     4518.49     4550.09    147.04 o 
  10  16   5        0.73       10.28     22.96 o 
  11  16   5       36.16       21.83     25.20 o 
  12  16   5      215.95      248.41     56.25 o 
  13  16   5     1866.75     1902.82    174.81 o 
  -3  17   5     2773.76     2737.00    152.59 o 
  -2  17   5     1585.09     1496.87    109.45 o 
  -1  17   5     1567.18     1852.00    116.53 o 
   0  17   5     3298.27     3229.67    323.42 o 
   1  17   5        2.15      -10.90     37.54 o 
   2  17   5      250.43      273.19     55.77 o 
   3  17   5      365.36      356.57     62.82 o 
   4  17   5     1152.31     1243.20     83.99 o 
   5  17   5     5762.55     5908.20    324.32 o 
   6  17   5      269.34      282.90     39.29 o 
   7  17   5     5958.86     6407.43    196.71 o 
   8  17   5      558.95      504.44     39.48 o 
   9  17   5      838.16      920.28     56.27 o 
  10  17   5       36.99       24.32     24.03 o 
  11  17   5        2.48      -35.45     35.45 o 
  12  17   5     3864.71     4292.60    294.37 o 
  -2  18   5     2898.17     2537.60    183.81 o 
  -1  18   5     2244.89     2382.73    137.92 o 
   0  18   5      227.61      211.96     64.75 o 
   1  18   5        5.09        9.06     39.72 o 
   2  18   5       64.09       30.29     50.70 o 
   3  18   5     2696.62     2817.84    170.87 o 
   4  18   5     2559.00     2696.62    164.81 o 
   5  18   5     2999.75     2850.76    352.83 o 
   6  18   5     5437.53     5814.50    378.78 o 
   7  18   5        2.23        3.48     18.69 o 
   8  18   5      930.81      974.96     56.87 o 
   9  18   5       41.19       60.32     25.51 o 
  10  18   5      824.74      735.72     89.16 o 
  11  18   5     2857.15     2953.44    164.52 o 
  -1  19   5      899.21      755.25    213.82 o 
   0  19   5        4.43      -28.62     42.31 o 
   1  19   5      104.53       55.53     51.30 o 
   2  19   5     3204.16     3542.57    208.02 o 
   3  19   5       86.62       52.59     46.78 o 
   4  19   5     7540.27     8085.10    379.63 o 
   6  19   5      593.34      666.97     85.23 o 
   7  19   5       41.98       68.33     31.89 o 
   8  19   5       20.65        5.94     23.76 o 
   9  19   5     1954.83     2166.03     92.72 o 
  10  19   5     1779.30     1928.47    128.29 o 
  11  19   5      931.12      917.44     94.32 o 
   1  20   5     2579.64     2387.85    175.89 o 
   2  20   5      804.11     1021.38    116.73 o 
   3  20   5     4302.55     4058.22    269.40 o 
   4  20   5       48.28       14.90     50.22 o 
   7  20   5       24.78       31.08     25.51 o 
   8  20   5     3110.45     3603.58    159.92 o 
   9  20   5      204.77      242.61     71.78 o 
   4  21   5      400.25      514.75    128.41 o 
   7  21   5     1070.67     1480.48    182.71 o 
  -7 -19   6       49.17      123.17     92.34 o 
  -6 -19   6       73.81       42.41     43.03 o 
  -5 -19   6     3300.12     3254.83    168.09 o 
  -4 -19   6      175.34      162.17     49.93 o 
  -3 -19   6     2194.17     2466.50    143.40 o 
  -2 -19   6      773.98      731.38     92.03 o 
  -1 -19   6       19.08       55.33     52.30 o 
   0 -19   6      237.93      244.50     65.84 o 
   1 -19   6      328.67      499.91    123.03 o 
  -8 -18   6        2.78      -20.53     30.66 o 
  -7 -18   6      409.78      391.24     54.41 o 
  -6 -18   6     3069.27     3389.34    168.10 o 
  -5 -18   6      462.06      412.35     61.24 o 
  -4 -18   6     5554.71     5755.43    221.63 o 
  -3 -18   6       86.68       92.85     31.56 o 
  -2 -18   6       12.63       11.25     26.82 o 
  -1 -18   6      225.22      270.81     47.76 o 
   0 -18   6       99.74       90.99     69.08 o 
   1 -18   6     2287.42     2273.81    283.89 o 
   2 -18   6      329.64      300.79     74.01 o 
  -9 -17   6       30.04       25.09     36.47 o 
  -8 -17   6     2438.06     2469.04    120.71 o 
  -7 -17   6      689.77      626.65     52.44 o 
  -6 -17   6     2653.73     2850.51    109.52 o 
  -5 -17   6     2507.98     2410.23    126.10 o 
  -4 -17   6      180.30      202.29     34.51 o 
  -3 -17   6      280.44      407.39     44.39 o 
  -2 -17   6        1.68       12.57     24.76 o 
  -1 -17   6     1727.71     1643.52     87.24 o 
   0 -17   6     2983.99     2627.56    133.85 o 
   1 -17   6      315.23      335.33     52.97 o 
   2 -17   6     3100.61     3085.93    193.11 o 
   3 -17   6       96.24      137.51     57.91 o 
   4 -17   6        5.40      -38.88     44.56 o 
 -10 -16   6      251.07      177.35     45.15 o 
  -9 -16   6     2013.78     2540.41    253.29 o 
  -8 -16   6       96.80      163.10     32.92 o 
  -7 -16   6     5728.57     6063.11    188.92 o 
  -6 -16   6      762.78      791.46     81.97 o 
  -5 -16   6      610.52      734.58     69.73 o 
  -4 -16   6      174.52      159.40     36.49 o 
  -3 -16   6        0.01        7.55     21.59 o 
  -2 -16   6     3097.91     2943.48    141.41 o 
  -1 -16   6      643.42      596.40     57.93 o 
   0 -16   6     1988.65     1940.94    115.30 o 
   1 -16   6     3735.95     3890.52    170.97 o 
   2 -16   6       60.88       43.47     42.51 o 
   3 -16   6      562.06      615.72     86.07 o 
   4 -16   6      101.26       81.25     50.37 o 
   5 -16   6      656.90      550.16     97.36 o 
 -10 -15   6      833.22     1055.70    125.30 o 
  -9 -15   6     1117.36     1206.86     86.09 o 
  -8 -15   6     5844.13     5843.45    183.87 o 
  -7 -15   6      148.15      143.62     29.09 o 
  -6 -15   6     1429.57     1498.12     73.00 o 
  -5 -15   6        4.87        3.02     21.59 o 
  -4 -15   6      168.02      131.83     28.22 o 
  -3 -15   6     2999.31     2973.90    124.10 o 
  -2 -15   6       10.67       12.79     21.15 o 
  -1 -15   6    10078.10     9454.59    296.21 o 
   0 -15   6     2351.83     2186.13    127.88 o 
   1 -15   6      427.13      398.74     47.95 o 
   2 -15   6        6.99       -0.13     25.40 o 
   3 -15   6        0.23       26.32     38.48 o 
   4 -15   6     1733.99     1581.42    134.04 o 
   5 -15   6     1624.90     1558.27    134.30 o 
   6 -15   6     2296.26     2089.97    160.32 o 
 -11 -14   6       32.43       63.62     36.91 o 
 -10 -14   6     3009.31     3096.03    120.86 o 
  -9 -14   6     2787.22     2802.40    110.01 o 
  -8 -14   6      660.78      587.53     48.62 o 
  -7 -14   6     2206.21     1901.04     83.08 o 
  -6 -14   6       26.13       27.04     20.23 o 
  -5 -14   6     1343.01     1274.62     57.51 o 
  -4 -14   6     2971.80     2934.14    100.89 o 
  -3 -14   6     1613.13     1631.06    110.07 o 
  -2 -14   6    14809.86    14670.52    478.61 o 
  -1 -14   6        0.95       -4.93     17.52 o 
   0 -14   6      617.34      738.58     53.06 o 
   1 -14   6       69.41        0.13     30.14 o 
   2 -14   6     1386.00     1312.72     84.43 o 
   3 -14   6     5520.52     5426.86    274.68 o 
   4 -14   6        4.10      -45.54     45.54 o 
   5 -14   6     3785.10     3827.31    286.65 o 
   6 -14   6     1172.24     1040.01    111.24 o 
   7 -14   6      309.58      324.92     70.91 o 
 -11 -13   6     3403.61     3451.27    131.73 o 
 -10 -13   6      259.10      256.80     38.37 o 
  -9 -13   6     2096.76     2061.80     91.53 o 
  -8 -13   6      461.18      445.25     42.66 o 
  -7 -13   6      180.36      205.85     30.23 o 
  -6 -13   6     2377.45     2484.33     92.03 o 
  -5 -13   6        2.34       -1.67     15.05 o 
  -4 -13   6    11364.17    11282.87    303.27 o 
  -3 -13   6     4094.61     4264.25    147.46 o 
  -2 -13   6     1823.07     1791.20     79.15 o 
  -1 -13   6     2920.80     2942.80    110.96 o 
   0 -13   6      229.32      135.74     25.45 o 
   1 -13   6     1449.40     1315.40     68.81 o 
   2 -13   6     3084.06     3071.41    136.82 o 
   3 -13   6     4249.31     3954.35    210.16 o 
   4 -13   6     4055.63     3553.89    198.32 o 
   5 -13   6        2.05       11.18     36.15 o 
   6 -13   6      363.07      411.88     72.04 o 
   7 -13   6       13.56        9.72     44.27 o 
   8 -13   6      469.52      382.20     62.55 o 
 -12 -12   6     1585.49     1713.51    276.83 o 
 -11 -12   6      527.22      524.59     52.28 o 
 -10 -12   6     2427.25     2318.27    156.48 o 
  -9 -12   6       17.68       28.08     23.57 o 
  -8 -12   6        0.38       10.07     21.47 o 
  -7 -12   6     3136.71     3217.56    111.51 o 
  -6 -12   6      884.53      933.14     57.49 o 
  -5 -12   6    21079.62    20438.53    477.22 o 
  -4 -12   6       56.42       56.04     22.45 o 
  -3 -12   6     7239.03     7582.32    209.30 o 
  -2 -12   6      685.78      668.48     53.55 o 
  -1 -12   6      426.24      340.99     42.66 o 
   0 -12   6      983.66      898.79     53.10 o 
   1 -12   6      297.04      246.54     33.84 o 
   2 -12   6     7806.46     7382.15    272.69 o 
   3 -12   6     3925.08     3571.67    191.84 o 
   4 -12   6      538.12      605.48     75.35 o 
   5 -12   6      990.20      872.01     90.56 o 
   6 -12   6        0.73      -12.93     35.50 o 
   7 -12   6      181.41       91.78     52.43 o 
   8 -12   6      968.69     1006.56     87.75 o 
   9 -12   6      735.23      842.14    107.64 o 
 -12 -11   6     1255.77     1308.89    105.03 o 
 -11 -11   6     1505.41     1540.27     82.66 o 
 -10 -11   6       43.53       15.85     26.15 o 
  -9 -11   6     1285.83     1215.88     87.68 o 
  -8 -11   6      995.41      977.76     58.71 o 
  -7 -11   6     4606.67     4379.97    139.88 o 
  -6 -11   6    23765.58    23178.27    593.68 o 
  -5 -11   6     1234.46     1232.76     54.87 o 
  -4 -11   6     6418.69     6468.71    182.61 o 
  -3 -11   6     1193.31     1065.17     80.32 o 
  -2 -11   6      922.38      927.02     45.61 o 
  -1 -11   6     4680.44     4570.88    133.55 o 
   0 -11   6     2620.87     2522.86     95.69 o 
   1 -11   6    13445.25    12889.73    444.84 o 
   2 -11   6     1679.76     1644.76     60.59 o 
   3 -11   6     6059.39     6074.67    194.38 o 
   4 -11   6     2913.48     2726.74    199.52 o 
   5 -11   6      349.67      344.91     58.14 o 
   6 -11   6     1161.31     1113.27    101.40 o 
   7 -11   6      371.51      320.29    107.12 o 
   8 -11   6     3430.10     3443.92    193.58 o 
   9 -11   6     1623.85     1857.19    147.35 o 
 -12 -10   6      832.90      739.40    134.51 o 
 -11 -10   6      277.49      251.28     39.69 o 
 -10 -10   6       32.20       15.28     24.24 o 
  -9 -10   6       99.30       35.19     25.69 o 
  -8 -10   6    11884.53    11575.65    316.64 o 
  -7 -10   6      796.63      713.57     47.28 o 
  -6 -10   6     3470.59     3446.15    112.47 o 
  -5 -10   6       63.72       76.27     16.91 o 
  -4 -10   6       46.92       32.09     14.66 o 
  -3 -10   6      373.65      456.65     31.78 o 
  -2 -10   6      577.61      533.46     42.58 o 
  -1 -10   6     8343.53     8405.17    224.99 o 
   0 -10   6    18091.61    17539.95    505.38 o 
   1 -10   6      961.64      883.10     39.66 o 
   2 -10   6     9411.35     8838.77    279.45 o 
   3 -10   6       35.66       32.10     14.85 o 
   4 -10   6      283.82      295.53     54.84 o 
   5 -10   6     5647.76     5529.59    367.47 o 
   6 -10   6       12.50       -5.13     46.31 o 
   7 -10   6     4472.09     4344.40    376.24 o 
   8 -10   6      583.34      611.49     71.23 o 
   9 -10   6     1612.66     1885.97    145.09 o 
  10 -10   6      994.02      964.17    163.62 o 
 -12  -9   6       76.27       59.95     44.03 o 
 -11  -9   6        9.76       52.96     30.66 o 
 -10  -9   6      485.73      437.81     43.94 o 
  -9  -9   6     4990.61     5144.73    162.18 o 
  -8  -9   6       74.38       55.02     25.58 o 
  -7  -9   6     3504.25     3635.44    152.02 o 
  -6  -9   6     1177.51     1165.07     56.06 o 
  -5  -9   6     2696.66     2725.63     92.66 o 
  -4  -9   6      846.07      824.46     42.20 o 
  -3  -9   6       19.30       30.51     12.56 o 
  -2  -9   6    13624.61    12875.20    367.52 o 
  -1  -9   6     4371.06     4258.15    138.81 o 
   0  -9   6    17328.01    18092.80    415.80 o 
   1  -9   6    12427.65    12686.16    498.74 o 
   2  -9   6      460.60      407.94     28.69 o 
   3  -9   6      229.36      216.88     24.41 o 
   4  -9   6       68.65       55.36     21.75 o 
   5  -9   6     4696.90     4860.14    188.22 o 
   6  -9   6     4429.70     4475.74    225.37 o 
   7  -9   6       93.55       97.44     41.53 o 
   8  -9   6     3006.39     3000.42    140.20 o 
   9  -9   6       75.45       27.80     43.33 o 
  10  -9   6       30.42       50.63     68.02 o 
  11  -9   6      175.65      140.43     97.15 o 
 -12  -8   6       12.79      -33.57     33.57 o 
 -11  -8   6     1438.79     1453.65     97.85 o 
 -10  -8   6     2845.44     2912.71    110.75 o 
  -9  -8   6     1828.39     1867.38     80.95 o 
  -8  -8   6     8281.23     8287.82    269.14 o 
  -7  -8   6       60.85       38.08     18.00 o 
  -6  -8   6     1824.84     1824.08     69.68 o 
  -5  -8   6      100.17      109.14     17.01 o 
  -4  -8   6      760.27      767.34     48.12 o 
  -3  -8   6     5931.85     6109.90    241.27 o 
  -2  -8   6        5.98       -4.27      9.53 o 
  -1  -8   6    25921.17    25541.06    634.63 o 
   0  -8   6     5409.25     5625.56    147.46 o 
   1  -8   6     1828.38     1887.23     59.98 o 
   2  -8   6     1037.13     1045.06     43.56 o 
   3  -8   6        1.20        3.25     11.67 o 
   4  -8   6    11014.04    10596.01    507.95 o 
   5  -8   6     2657.50     2636.20    114.73 o 
   6  -8   6     3906.78     3796.06    203.10 o 
   7  -8   6     2999.70     2786.10    158.44 o 
   8  -8   6        9.54       -8.99     25.56 o 
   9  -8   6      234.43      212.42     53.63 o 
  10  -8   6      409.11      349.30    101.68 o 
  11  -8   6      662.08      863.34    150.89 o 
 -12  -7   6     1450.29     1257.03    217.50 o 
 -11  -7   6      237.64      276.75     48.72 o 
 -10  -7   6     2867.26     3037.35    130.88 o 
  -9  -7   6     1854.68     2025.37     84.30 o 
  -8  -7   6      572.32      570.75     42.62 o 
  -7  -7   6      158.00      151.07     29.43 o 
  -6  -7   6       72.60       45.93     14.34 o 
  -5  -7   6     6197.30     5874.91    151.55 o 
  -4  -7   6     9077.02     8708.28    212.75 o 
  -3  -7   6     4007.83     4008.34    116.28 o 
  -2  -7   6    17988.79    16649.41    537.23 o 
  -1  -7   6       86.65       91.51     11.70 o 
   0  -7   6     2251.57     2198.41     62.06 o 
   1  -7   6      509.57      490.90     23.74 o 
   2  -7   6     3134.38     2983.92     91.54 o 
   3  -7   6    20016.19    19422.09    494.03 o 
   4  -7   6       93.84      100.46     25.59 o 
   5  -7   6    15086.82    15674.86    529.77 o 
   6  -7   6     2067.63     1935.70     92.92 o 
   7  -7   6      460.30      385.62     63.16 o 
   8  -7   6      185.79      247.82     39.86 o 
   9  -7   6       33.83        8.40     79.41 o 
  10  -7   6     2479.50     2559.34    236.45 o 
  11  -7   6     1294.79     1469.45    190.91 o 
  12  -7   6      526.75      527.76    132.08 o 
 -12  -6   6      471.89      484.55     75.25 o 
 -11  -6   6     2839.70     2880.77    140.37 o 
 -10  -6   6      110.77       76.94     39.40 o 
  -9  -6   6     1170.71     1234.09     64.20 o 
  -8  -6   6      778.51      818.25     50.31 o 
  -7  -6   6       77.31       63.76     18.96 o 
  -6  -6   6     5354.15     5479.52    143.57 o 
  -5  -6   6     1410.61     1451.39     56.02 o 
  -4  -6   6    21992.06    22978.56    528.09 o 
  -3  -6   6    16381.09    17281.95    436.90 o 
  -2  -6   6     6900.90     7087.92    202.77 o 
  -1  -6   6     6366.08     6205.38    209.95 o 
   0  -6   6     1970.72     2149.69     60.20 o 
   1  -6   6     8108.88     7198.50    187.21 o 
   2  -6   6     6700.99     5958.87    217.52 o 
   3  -6   6     3003.60     2853.76     87.05 o 
   4  -6   6    13556.39    13229.33    505.91 o 
   5  -6   6       81.58       79.45     19.76 o 
   6  -6   6      657.41      658.94     51.42 o 
   7  -6   6      408.54      396.34     43.03 o 
   8  -6   6       43.58       24.94     24.14 o 
   9  -6   6     5995.62     5990.85    286.90 o 
  10  -6   6      128.69      139.44     71.84 o 
  11  -6   6     2197.62     2626.52    254.12 o 
  12  -6   6      312.47      189.92     90.51 o 
 -12  -5   6     1931.14     2079.90    232.98 o 
 -11  -5   6      358.49      299.51     60.67 o 
 -10  -5   6     2576.32     2515.03    123.67 o 
  -9  -5   6       59.11       34.33     25.55 o 
  -8  -5   6      201.23      199.46     27.65 o 
  -7  -5   6     2877.67     2889.78    102.74 o 
  -6  -5   6      806.96      826.07     39.00 o 
  -5  -5   6    21668.77    21889.34    505.57 o 
  -4  -5   6     2033.60     2014.58     61.44 o 
  -3  -5   6     7682.60     7848.69    190.40 o 
  -2  -5   6     5977.42     6134.72    138.98 o 
  -1  -5   6        6.66       20.26      7.61 o 
   0  -5   6     9364.17     8711.12    190.66 o 
   1  -5   6      857.66      858.79     28.76 o 
   2  -5   6    34767.22    33413.06    911.13 o 
   3  -5   6    19332.57    19779.09    457.28 o 
   4  -5   6      198.86      207.51     25.65 o 
   5  -5   6      544.22      494.75     40.08 o 
   6  -5   6       68.95       32.75     18.33 o 
   7  -5   6     2673.28     2485.82    110.14 o 
   8  -5   6     2618.34     2746.41    105.06 o 
   9  -5   6     2196.81     2296.17    209.30 o 
  10  -5   6     3329.36     3630.43    293.72 o 
  11  -5   6       32.26      -17.82     55.01 o 
  12  -5   6      192.41      234.47     94.89 o 
 -12  -4   6      532.08      459.43     74.02 o 
 -11  -4   6     1045.99      902.18     93.70 o 
 -10  -4   6        0.67        5.58     34.65 o 
  -9  -4   6     1536.45     1279.55    185.33 o 
  -8  -4   6      728.72      719.12     46.74 o 
  -7  -4   6     2685.05     2595.31     89.66 o 
  -6  -4   6     7022.25     6921.76    175.22 o 
  -5  -4   6     3537.73     3830.99    103.78 o 
  -4  -4   6     5094.63     5164.68    156.38 o 
  -3  -4   6     2255.58     2483.04     62.84 o 
  -2  -4   6      414.31      414.41     20.35 o 
  -1  -4   6     7163.73     7005.16    155.22 o 
   0  -4   6     4549.29     4731.38    108.20 o 
   1  -4   6    28881.22    30012.45    627.96 o 
   2  -4   6     1175.58     1071.89     35.70 o 
   3  -4   6     6944.66     7099.90    188.81 o 
   4  -4   6      854.63      865.23     42.66 o 
   5  -4   6      796.16      694.43     45.66 o 
   6  -4   6    10142.83    10166.21    397.16 o 
   7  -4   6     1317.73     1236.99     59.13 o 
   8  -4   6     7262.38     7641.92    236.84 o 
   9  -4   6     1901.77     2002.96    277.25 o 
  10  -4   6      114.03      125.86     69.15 o 
  11  -4   6       19.51       -7.07     52.61 o 
  12  -4   6        0.17       69.15     70.57 o 
  13  -4   6      760.24      812.58    152.02 o 
 -12  -3   6      412.28      331.79     66.80 o 
 -11  -3   6       29.26       11.67     37.25 o 
 -10  -3   6     1134.32     1005.05     94.68 o 
  -9  -3   6      359.50      312.08     77.42 o 
  -8  -3   6    10010.65     9650.67    337.17 o 
  -7  -3   6     1713.20     1701.57     66.97 o 
  -6  -3   6     2471.26     2621.92     87.25 o 
  -5  -3   6      473.90      350.21     27.45 o 
  -4  -3   6      206.95      294.62     21.68 o 
  -3  -3   6     8849.06     8846.24    196.39 o 
  -2  -3   6       20.36       23.19      7.57 o 
  -1  -3   6    29442.20    27639.14    577.69 o 
   0  -3   6    24508.28    23773.17    518.20 o 
   1  -3   6     3256.48     3279.32     77.94 o 
   2  -3   6     3241.80     3058.89     80.14 o 
   3  -3   6      247.76      280.77     17.87 o 
   4  -3   6     2411.32     2126.36     76.31 o 
   5  -3   6     7135.73     6845.58    209.95 o 
   6  -3   6      468.20      431.00     33.47 o 
   7  -3   6    10100.55    10125.04    299.99 o 
   8  -3   6      238.74      210.31     27.29 o 
   9  -3   6     2216.51     2319.41    139.79 o 
  10  -3   6      355.43      207.13     48.83 o 
  11  -3   6        8.88       81.46     65.62 o 
  12  -3   6     3235.50     3903.93    324.69 o 
  13  -3   6      338.95      456.77    118.22 o 
 -12  -2   6      107.47      146.65     79.62 o 
 -11  -2   6      186.48      147.31     49.21 o 
 -10  -2   6      326.03      317.22     59.04 o 
  -9  -2   6     5373.69     5713.06    265.88 o 
  -8  -2   6        1.71       21.76     21.60 o 
  -7  -2   6     3079.22     3167.68    188.20 o 
  -6  -2   6      439.83      496.86     30.91 o 
  -5  -2   6      116.83      107.91     14.79 o 
  -4  -2   6     2947.23     2838.42     73.60 o 
  -3  -2   6      898.19      914.33     29.77 o 
  -2  -2   6    37477.76    37889.45    739.02 o 
  -1  -2   6    11167.65    11382.40    229.25 o 
   0  -2   6    10842.04    10432.39    340.34 o 
   1  -2   6     4495.05     4265.31     97.66 o 
   2  -2   6      976.60      972.76     29.86 o 
   3  -2   6     8050.13     8639.71    190.31 o 
   4  -2   6    11850.07    11973.89    357.02 o 
   5  -2   6    21352.33    21950.91    625.08 o 
   6  -2   6     8297.03     8315.13    219.74 o 
   7  -2   6       52.80       76.26     17.54 o 
   8  -2   6      953.34     1047.42     53.58 o 
   9  -2   6       55.22       62.16     33.18 o 
  10  -2   6      793.77      896.22     88.39 o 
  11  -2   6     3628.33     3952.86    312.53 o 
  12  -2   6      159.27      154.99     76.22 o 
  13  -2   6     3218.03     3693.08    319.74 o 
 -12  -1   6       86.52      -10.32     64.77 o 
 -11  -1   6     1253.03     1193.55    167.30 o 
 -10  -1   6     1601.66     1660.95    154.92 o 
  -9  -1   6     1172.95     1229.77    243.87 o 
  -8  -1   6     1941.65     2045.40    135.48 o 
  -7  -1   6      450.20      408.63     36.74 o 
  -6  -1   6      160.20      145.90     20.72 o 
  -5  -1   6     1808.19     1812.65     54.44 o 
  -4  -1   6      572.64      486.76     24.61 o 
  -3  -1   6    29428.71    29596.92    550.68 o 
  -2  -1   6      175.36      184.06     14.37 o 
  -1  -1   6    16807.80    17154.82    362.54 o 
   0  -1   6     1146.83     1198.11     32.09 o 
   1  -1   6     7740.82     8112.70    175.29 o 
   2  -1   6    19608.11    19131.29    405.72 o 
   3  -1   6       24.36       28.94      6.88 o 
   4  -1   6    63061.29    60923.67   1697.37 o 
   5  -1   6    23655.15    24029.99    599.52 o 
   6  -1   6     4945.57     4781.90    124.22 o 
   7  -1   6     1866.58     1877.81     57.51 o 
   8  -1   6      202.09      192.33     58.83 o 
   9  -1   6     3349.70     3312.95    254.12 o 
  10  -1   6      781.24      866.31    126.85 o 
  11  -1   6     2322.83     2210.61    214.10 o 
  12  -1   6     2258.77     2584.66    237.01 o 
  13  -1   6      186.89      329.78    102.95 o 
  14  -1   6      535.31      453.80    124.30 o 
 -12   0   6     1698.72     1860.33    217.92 o 
 -11   0   6       63.58       48.08     70.99 o 
 -10   0   6     2182.61     2323.89    225.28 o 
  -9   0   6     2215.05     2010.33    127.33 o 
  -8   0   6       55.65       12.28     42.42 o 
  -7   0   6      324.87      390.39     42.88 o 
  -6   0   6       85.04       57.05     17.51 o 
  -5   0   6     4613.44     4631.24    122.58 o 
  -4   0   6     7026.20     6953.99    159.23 o 
  -3   0   6     7009.89     7239.61    144.01 o 
  -2   0   6    15539.66    15684.26    334.46 o 
  -1   0   6     8903.02     9260.14    201.34 o 
   0   0   6      432.77      473.51     20.80 o 
   1   0   6    15385.08    16692.82    351.07 o 
   2   0   6    37942.53    36799.09   1090.07 o 
   3   0   6    64622.14    63484.60   1543.43 o 
   4   0   6      804.90      831.23     36.02 o 
   5   0   6     7471.35     7228.81    190.11 o 
   6   0   6     1050.78     1058.98     38.96 o 
   7   0   6      170.43      157.44     22.38 o 
   8   0   6     1563.37     1735.79     80.15 o 
   9   0   6      542.73      434.71     83.72 o 
  10   0   6     7860.65     8394.17    546.29 o 
  11   0   6     1449.85     1577.21    174.22 o 
  12   0   6     1104.68     1240.08    163.76 o 
  13   0   6     1752.03     2123.93    225.28 o 
  14   0   6        9.04       -5.37     75.66 o 
 -12   1   6      503.71      670.74    149.05 o 
 -11   1   6     2373.98     2482.70    245.07 o 
 -10   1   6       87.37      103.80     76.65 o 
  -9   1   6      188.14      161.92     74.10 o 
  -8   1   6        2.01      -11.96     36.98 o 
  -7   1   6      407.89      380.97     43.03 o 
  -6   1   6    10042.69    10091.13    301.26 o 
  -5   1   6     2713.09     2680.00     86.50 o 
  -4   1   6    15470.83    15901.42    343.60 o 
  -3   1   6     4434.77     4318.91     96.19 o 
  -2   1   6      234.85      261.25     16.68 o 
  -1   1   6      191.84      244.65     14.84 o 
   0   1   6     1606.67     1597.75     41.65 o 
   1   1   6    26323.31    24328.66    507.35 o 
   2   1   6     5384.71     5265.60    125.76 o 
   3   1   6      748.55      919.74     34.32 o 
   4   1   6    11278.11    10725.48    306.29 o 
   5   1   6      340.71      358.18     21.54 o 
   6   1   6     2402.00     2454.88    163.15 o 
   7   1   6     6469.84     6677.80    250.45 o 
   8   1   6      872.57      810.10     53.75 o 
   9   1   6    20693.26    20299.25    572.89 o 
  10   1   6       78.89      137.88     58.69 o 
  11   1   6     2966.56     2930.00    244.37 o 
  12   1   6      162.62      278.45     85.70 o 
  13   1   6       28.53      -42.28     51.05 o 
  14   1   6      741.56      966.58    156.69 o 
 -11   2   6       20.49      -29.13     60.10 o 
 -10   2   6        0.97       46.81     64.91 o 
  -9   2   6       61.69       25.88     64.06 o 
  -8   2   6      842.60      756.39     80.99 o 
  -7   2   6     9687.50     9601.76    288.36 o 
  -6   2   6       83.76       76.41     21.41 o 
  -5   2   6    10699.07    10536.31    307.69 o 
  -4   2   6     1341.10     1412.88     52.07 o 
  -3   2   6       38.52       25.76     10.30 o 
  -2   2   6     2863.96     3031.42     70.28 o 
  -1   2   6     1059.63     1062.45     29.84 o 
   0   2   6    30037.69    29058.53    605.43 o 
   1   2   6      565.55      574.55     27.31 o 
   2   2   6     3180.34     2895.15     78.69 o 
   3   2   6     1180.15     1056.63     35.17 o 
   4   2   6      925.46      932.76     43.53 o 
   5   2   6     8429.68     8427.28    283.00 o 
   6   2   6     4940.75     5130.68    153.80 o 
   7   2   6    12862.14    12806.51    427.17 o 
   8   2   6     7008.73     7124.54    290.92 o 
   9   2   6     3511.06     3406.00    118.51 o 
  10   2   6     7164.27     7382.15    229.88 o 
  11   2   6      169.23      127.13     61.94 o 
  12   2   6       36.81       90.65     59.54 o 
  13   2   6     1005.46      952.15    147.50 o 
  14   2   6      527.18      505.14    123.17 o 
 -11   3   6       40.52       86.69     73.54 o 
 -10   3   6      133.56      255.82     95.03 o 
  -9   3   6     3945.77     4024.41    309.70 o 
  -8   3   6      810.75      850.37     87.20 o 
  -7   3   6     7836.53     7553.65    276.82 o 
  -6   3   6     2485.66     2519.72     95.93 o 
  -5   3   6      468.51      430.63     35.86 o 
  -4   3   6       17.07      -13.10     13.10 o 
  -3   3   6      360.63      401.08     19.45 o 
  -2   3   6    18919.76    19801.81    418.08 o 
  -1   3   6    13681.99    14071.08    299.95 o 
   0   3   6      643.37      751.38     25.32 o 
   1   3   6    58208.61    60291.11   1165.13 o 
   2   3   6    10153.71    10522.20    266.65 o 
   3   3   6     9463.90    10007.77    238.56 o 
   4   3   6      156.60      173.92     23.27 o 
   5   3   6      146.01      117.92     30.66 o 
   6   3   6    39590.07    36928.75   1008.66 o 
   7   3   6     3289.00     3222.05    125.72 o 
   8   3   6    15454.09    14982.08    498.64 o 
   9   3   6     7696.99     7498.27    229.74 o 
  10   3   6     1434.22     1351.13     79.79 o 
  11   3   6      383.30      390.84     62.82 o 
  12   3   6      367.82      406.01     97.01 o 
  13   3   6     1830.89     2046.71    212.69 o 
  14   3   6     1220.23     1274.16    175.78 o 
  15   3   6      451.68      465.68    124.30 o 
 -11   4   6      112.86       35.21     80.18 o 
 -10   4   6     1675.75     1600.40    195.15 o 
  -9   4   6      122.15      111.44     72.40 o 
  -8   4   6     4385.35     4838.07    311.68 o 
  -7   4   6     1550.47     1604.73     94.07 o 
  -6   4   6      167.21      176.37     34.09 o 
  -5   4   6      544.35      563.06     40.95 o 
  -4   4   6       31.56       44.85     16.75 o 
  -3   4   6    10700.89    10688.22    276.87 o 
  -2   4   6     7950.61     8328.52    199.10 o 
  -1   4   6     5045.42     4773.62    117.93 o 
   0   4   6    13724.70    14039.66    278.63 o 
   1   4   6      141.89      119.36      9.86 o 
   2   4   6    34520.70    35430.56    730.65 o 
   3   4   6     1458.77     1555.62     46.43 o 
   4   4   6       54.00       65.63     16.14 o 
   5   4   6    31949.55    31093.51    992.06 o 
   6   4   6     4024.68     4107.97    150.49 o 
   7   4   6    35348.07    34396.87   1105.84 o 
   8   4   6     1526.93     1627.58     80.03 o 
   9   4   6      148.01      155.43     51.91 o 
  10   4   6       52.21       46.48     20.58 o 
  11   4   6     1517.17     1450.02     75.11 o 
  12   4   6     5326.47     5590.27    267.50 o 
  13   4   6      264.45      349.58     98.28 o 
  14   4   6     2038.51     2285.00    233.34 o 
  15   4   6      895.94     1170.36    179.74 o 
 -10   5   6      851.06     1140.10    172.10 o 
  -9   5   6     3884.19     3894.31    308.85 o 
  -8   5   6      119.61       79.59     37.90 o 
  -7   5   6      822.58      909.04     73.42 o 
  -6   5   6      982.73      903.81     79.69 o 
  -5   5   6      885.79      777.18    123.55 o 
  -4   5   6     6308.13     6133.89    216.34 o 
  -3   5   6      585.15      697.36     41.26 o 
  -2   5   6    18999.54    17779.77    407.46 o 
  -1   5   6     2259.07     2197.38     56.58 o 
   0   5   6     5683.31     5914.40    131.22 o 
   1   5   6     1950.55     2228.40     92.67 o 
   2   5   6      226.51      239.24     16.12 o 
   3   5   6     8858.06     8075.05    305.03 o 
   4   5   6     1157.73      922.20     43.62 o 
   5   5   6    10134.80     9167.23    521.36 o 
   6   5   6    34681.18    34737.41    951.41 o 
   7   5   6      100.14       56.02     18.76 o 
   8   5   6     1442.64     1416.45     70.71 o 
   9   5   6      860.03      838.16     50.22 o 
  10   5   6      579.65      561.86     61.89 o 
  11   5   6     7169.54     6895.44    221.77 o 
  12   5   6      282.67      223.67     70.35 o 
  13   5   6     3612.17     3584.80    247.34 o 
  14   5   6      115.50      139.58     82.02 o 
  15   5   6       69.43       75.09     74.53 o 
 -10   6   6      811.29      581.79    137.17 o 
  -9   6   6      503.94      451.68    111.86 o 
  -8   6   6     1538.41     1387.33    160.00 o 
  -7   6   6       39.24       49.51     31.99 o 
  -6   6   6     1559.46     1509.15    122.79 o 
  -5   6   6     3199.23     3262.27    140.72 o 
  -4   6   6     3369.78     3365.83    140.72 o 
  -3   6   6    12341.29    12230.50    351.41 o 
  -2   6   6       88.68       99.98     16.73 o 
  -1   6   6     8938.94    10313.35    250.18 o 
   0   6   6        0.28        4.51      7.29 o 
   1   6   6       30.54       38.67      7.54 o 
   2   6   6    15905.81    16213.80    301.00 o 
   3   6   6      107.67      129.07     12.23 o 
   4   6   6    29420.67    29180.67    811.86 o 
   5   6   6     6620.77     6293.49    190.21 o 
   6   6   6     6504.46     6740.72    197.38 o 
   7   6   6      200.87      200.03     25.66 o 
   8   6   6       96.30      109.46     22.75 o 
   9   6   6     5524.35     5462.90    175.73 o 
  10   6   6     2182.52     2121.79     88.50 o 
  11   6   6     2344.92     2317.87     97.38 o 
  12   6   6     4443.15     4036.39    183.50 o 
  13   6   6        5.05       35.89     33.48 o 
  14   6   6      334.07      260.08     61.42 o 
  15   6   6       25.43       13.01     74.24 o 
 -10   7   6      500.47      279.86    108.04 o 
  -9   7   6      455.69      505.56    123.60 o 
  -8   7   6       71.10       52.99     39.14 o 
  -7   7   6     1883.27     1897.92    110.66 o 
  -6   7   6      128.23      158.35     37.85 o 
  -5   7   6     8421.23     8254.25    300.01 o 
  -4   7   6     6129.95     6077.32    227.06 o 
  -3   7   6     2026.54     1990.08     95.12 o 
  -2   7   6     6162.61     6509.96    158.03 o 
  -1   7   6      746.89      822.44     50.69 o 
   0   7   6     1669.37     1595.84     43.91 o 
   1   7   6     4442.33     4243.08     91.20 o 
   2   7   6    13789.00    13984.50    298.32 o 
   3   7   6    44705.55    44645.17   1097.85 o 
   4   7   6       74.17       86.90     16.09 o 
   5   7   6     3733.66     3418.73    111.11 o 
   6   7   6      808.27      947.22     37.85 o 
   7   7   6     2231.24     2130.33    132.20 o 
   8   7   6     8041.95     7721.71    272.41 o 
   9   7   6       27.76        0.83     16.26 o 
  10   7   6    10958.75    10813.60    324.77 o 
  11   7   6     1704.24     1700.72     82.84 o 
  12   7   6     1282.79     1033.15     67.58 o 
  13   7   6      387.76      349.17     52.59 o 
  14   7   6        2.37        1.72     42.23 o 
  15   7   6     1092.30     1087.21    168.71 o 
  -9   8   6        5.65      -18.95     76.93 o 
  -8   8   6      619.63      603.43     69.13 o 
  -7   8   6      509.64      404.64     55.91 o 
  -6   8   6     8883.46     8956.95    329.55 o 
  -5   8   6     1020.51     1009.38     76.01 o 
  -4   8   6     4895.89     4687.12    176.45 o 
  -3   8   6      978.53      999.64     49.63 o 
  -2   8   6       59.12       85.85     24.38 o 
  -1   8   6     5259.67     5547.45    171.18 o 
   0   8   6       83.46       97.73     13.86 o 
   1   8   6    23243.97    24190.07    656.10 o 
   2   8   6    13269.65    13786.10    317.42 o 
   3   8   6     3904.46     4165.46    137.25 o 
   4   8   6    13131.17    13634.65    487.29 o 
   5   8   6      410.82      421.12     23.29 o 
   6   8   6       52.44       76.22     12.80 o 
   7   8   6     6105.74     6290.26    196.92 o 
   8   8   6     4855.24     4755.05    178.92 o 
   9   8   6    23032.27    21473.40    607.73 o 
  10   8   6      114.73      115.73     26.75 o 
  11   8   6     1322.30     1266.39     71.95 o 
  12   8   6        0.29        8.90     24.05 o 
  13   8   6      346.98      322.92     52.28 o 
  14   8   6     1447.25     1302.70     98.13 o 
  15   8   6        7.10       -8.09     47.04 o 
  -9   9   6      161.50      121.19     87.54 o 
  -8   9   6     1310.58     1399.08    105.35 o 
  -7   9   6     4133.03     4151.46    185.74 o 
  -6   9   6      355.22      355.89     74.88 o 
  -5   9   6     2340.47     2371.08    119.16 o 
  -4   9   6       16.24        0.35     14.44 o 
  -3   9   6      718.79      767.66     61.52 o 
  -2   9   6     2549.88     2404.39    117.92 o 
  -1   9   6     1383.09     1381.89     61.13 o 
   0   9   6    12396.20    11981.88    343.10 o 
   1   9   6     1056.53     1155.36     42.59 o 
   2   9   6    15222.21    16724.83    384.24 o 
   3   9   6     5800.70     6150.58    166.02 o 
   4   9   6      865.57      981.46     76.79 o 
   5   9   6     1508.64     1538.90     64.31 o 
   6   9   6     1829.84     1983.72     75.07 o 
   7   9   6    16466.39    17010.30    491.39 o 
   8   9   6     6623.63     6389.66    204.16 o 
   9   9   6     2165.36     2170.70    107.49 o 
  10   9   6     3656.90     3547.90    129.78 o 
  11   9   6       55.65       39.67     24.85 o 
  12   9   6      583.13      490.45     48.14 o 
  13   9   6     1202.91     1190.20    130.60 o 
  14   9   6      305.87      262.91     50.64 o 
  15   9   6     2555.35     2462.99    340.03 o 
  -8  10   6      440.88      294.91     59.76 o 
  -7  10   6     1318.53     1376.59    125.48 o 
  -6  10   6     1139.29     1179.76     90.88 o 
  -5  10   6        5.39       16.59     29.41 o 
  -4  10   6       73.26       39.91     37.29 o 
  -3  10   6      604.80      522.29     53.85 o 
  -2  10   6     5529.88     5664.12    362.82 o 
  -1  10   6     6642.99     6476.80    338.60 o 
   0  10   6       84.42       82.09     18.85 o 
   1  10   6     3923.33     4195.10    119.58 o 
   2  10   6     2140.22     2266.71     64.35 o 
   3  10   6      465.52      482.01     34.20 o 
   4  10   6     3781.84     4008.76    193.60 o 
   5  10   6      637.31      671.30     45.28 o 
   6  10   6    22037.54    23853.56    791.72 o 
   7  10   6      877.96      782.36     45.68 o 
   8  10   6     4080.34     4296.75    147.39 o 
   9  10   6     2831.77     2843.88    105.35 o 
  10  10   6        8.32       -4.36     18.84 o 
  11  10   6     1602.70     1605.73     83.20 o 
  12  10   6      268.22      217.11     55.52 o 
  13  10   6     3076.54     3059.33    164.61 o 
  14  10   6     1981.15     2108.99    126.79 o 
  15  10   6      252.83      341.02     72.95 o 
  -8  11   6     1351.37     1599.13    207.03 o 
  -7  11   6      447.90      464.38     64.95 o 
  -6  11   6        7.50       24.88     34.12 o 
  -5  11   6        2.70        2.50     29.88 o 
  -4  11   6      165.22      118.60     34.57 o 
  -3  11   6     2361.52     2405.65    118.19 o 
  -2  11   6     1141.30     1083.52     75.78 o 
  -1  11   6     1446.32     1541.88     87.42 o 
   0  11   6     2837.28     3046.79    129.61 o 
   1  11   6      328.92      331.02     35.66 o 
   2  11   6     1134.45     1244.08     42.34 o 
   3  11   6      132.06      131.37     18.25 o 
   4  11   6     2264.23     2192.69    151.94 o 
   5  11   6    13903.24    14364.38    504.48 o 
   6  11   6      369.92      384.93     29.48 o 
   7  11   6     4218.67     4311.70    168.42 o 
   8  11   6       53.17       50.99     24.31 o 
   9  11   6      755.52      735.83     46.28 o 
  10  11   6     3606.52     3532.13    141.54 o 
  11  11   6      172.25      103.59     49.15 o 
  12  11   6     5908.60     5780.18    200.23 o 
  13  11   6      149.54       72.53     38.56 o 
  14  11   6      867.54      892.77     84.52 o 
  -7  12   6       19.89      -16.29     39.10 o 
  -6  12   6       25.82      -33.00     33.00 o 
  -5  12   6     1081.29     1060.70     87.65 o 
  -4  12   6     1042.70     1057.98    108.81 o 
  -3  12   6       62.46       46.37     33.02 o 
  -2  12   6     4700.62     4460.96    183.70 o 
  -1  12   6     2345.31     2172.65    107.68 o 
   0  12   6     1091.79     1121.51    118.15 o 
   1  12   6     1245.05     1278.49    106.13 o 
   2  12   6        4.04        6.91      9.80 o 
   3  12   6    17356.06    16830.40    640.68 o 
   4  12   6     5000.58     5014.36    160.48 o 
   5  12   6     7466.96     7446.64    209.51 o 
   6  12   6     8135.48     8141.96    247.41 o 
   7  12   6       19.15       39.88     16.44 o 
   8  12   6      652.57      619.86     44.29 o 
   9  12   6     1269.41     1270.72     62.32 o 
  10  12   6     2638.27     2701.69     98.96 o 
  11  12   6     4552.25     4308.37    156.85 o 
  12  12   6      369.14      452.97     49.35 o 
  13  12   6     1279.87     1306.18    141.81 o 
  14  12   6      120.13       95.25     55.21 o 
  -6  13   6     1630.11     1804.33    121.90 o 
  -5  13   6     2513.63     2588.56    142.61 o 
  -4  13   6     1447.16     1422.74    100.22 o 
  -3  13   6     3561.28     3407.51    155.63 o 
  -2  13   6      346.71      321.86     47.83 o 
  -1  13   6      169.09      137.64     35.30 o 
   0  13   6        5.76       43.07     24.84 o 
   1  13   6     1236.74     1241.52     97.59 o 
   2  13   6    18535.94    18917.83    775.02 o 
   3  13   6        3.07       -2.17     14.92 o 
   4  13   6    11691.37    12350.99    360.64 o 
   5  13   6     2371.63     2535.99     85.68 o 
   6  13   6     1226.95     1244.29     62.38 o 
   7  13   6       51.44       20.12     15.37 o 
   8  13   6      100.33       84.18     20.75 o 
   9  13   6     3660.72     3575.79    124.69 o 
  10  13   6     1650.42     1751.92     79.06 o 
  11  13   6     1447.35     1441.42     93.25 o 
  12  13   6     3384.59     3649.60    234.49 o 
  13  13   6       21.27      -16.26     31.98 o 
  14  13   6       21.14      -39.83     39.83 o 
  -6  14   6        4.52       23.32     72.90 o 
  -5  14   6     2272.68     2173.68    132.83 o 
  -4  14   6     1457.61     1581.91    109.17 o 
  -3  14   6      304.96      322.36     50.71 o 
  -2  14   6      347.58      324.67     88.83 o 
  -1  14   6      112.25       73.07     30.69 o 
   0  14   6     5036.41     4743.90    224.05 o 
   1  14   6     2166.72     2418.54    144.93 o 
   2  14   6      667.15      666.46     74.46 o 
   3  14   6     4478.58     4281.35    144.70 o 
   4  14   6      501.06      522.92     48.23 o 
   5  14   6        6.83        1.20     16.04 o 
   6  14   6      422.97      435.45     47.12 o 
   7  14   6     1887.49     1913.67     97.12 o 
   8  14   6    13332.88    12728.06    340.02 o 
   9  14   6       14.38       19.73     20.02 o 
  10  14   6     2876.51     3089.96    111.66 o 
  11  14   6      594.93      455.13     45.70 o 
  12  14   6      242.47      140.70     34.30 o 
  13  14   6       37.13       53.98     52.68 o 
  14  14   6       33.50       35.84     50.25 o 
  -5  15   6      135.87      116.86     63.55 o 
  -4  15   6      130.51       55.33     40.84 o 
  -3  15   6       30.75        5.37     32.69 o 
  -2  15   6       92.08       38.21     32.29 o 
  -1  15   6     2269.54     2263.19    122.00 o 
   0  15   6      364.72      366.93     50.00 o 
   1  15   6     4079.42     4166.58    218.44 o 
   2  15   6     1749.22     1842.02    303.83 o 
   3  15   6      755.48      718.20     76.70 o 
   4  15   6       15.27       28.14     17.72 o 
   5  15   6        0.21        1.04     17.64 o 
   6  15   6     3093.81     3122.06    137.46 o 
   7  15   6     3989.43     4020.47    154.44 o 
   8  15   6     1814.79     1841.82     75.47 o 
   9  15   6     2659.14     2808.97    101.72 o 
  10  15   6       38.90       38.96     23.79 o 
  11  15   6      207.78      195.98     32.84 o 
  12  15   6      197.68      147.28     33.63 o 
  13  15   6       89.21       -4.72     67.81 o 
  -4  16   6       19.58      -27.37     42.42 o 
  -3  16   6     1063.30     1034.04    121.79 o 
  -2  16   6     1655.94     1475.79    105.44 o 
  -1  16   6      642.56      502.02     60.29 o 
   0  16   6     5065.26     4944.22    205.24 o 
   1  16   6      428.44      419.76     67.50 o 
   2  16   6     1542.53     1587.39    120.56 o 
   3  16   6      522.53      569.69    145.30 o 
   4  16   6      448.42      382.23     71.20 o 
   5  16   6     7284.80     7781.85    220.27 o 
   6  16   6      212.55      185.32     31.50 o 
   7  16   6     4685.53     4838.41    145.77 o 
   8  16   6     5218.89     5475.09    167.62 o 
   9  16   6      130.49      126.56     25.88 o 
  10  16   6       50.08       42.11     24.26 o 
  11  16   6        6.05        1.80     24.51 o 
  12  16   6     2478.17     2545.78    126.19 o 
  13  16   6     1105.58     1060.40    284.10 o 
  -3  17   6      653.55      476.23     87.49 o 
  -2  17   6     1940.32     2090.04    130.13 o 
  -1  17   6     2396.99     2442.84    136.85 o 
   0  17   6       92.77      169.38     45.45 o 
   1  17   6      495.47      471.82     73.87 o 
   2  17   6       39.68       54.47     54.09 o 
   3  17   6     1120.09     1142.90    104.30 o 
   4  17   6     4149.87     4297.25    290.19 o 
   5  17   6     1216.08     1190.00     99.26 o 
   6  17   6     7995.35     8365.68    265.51 o 
   7  17   6      368.54      356.06     31.02 o 
   8  17   6     2352.95     2394.49     91.42 o 
   9  17   6      207.04      168.66     28.76 o 
  10  17   6      116.67      119.51     30.08 o 
  11  17   6     2084.10     1890.12    107.78 o 
  12  17   6      194.98      257.23     60.22 o 
  -2  18   6      593.85      491.47     87.64 o 
  -1  18   6      990.49      765.45     80.71 o 
   0  18   6      739.71      833.77    113.23 o 
   1  18   6        5.01       -6.57     38.80 o 
   2  18   6     1581.33     1421.37    245.00 o 
   3  18   6     1369.15     1223.16    112.72 o 
   4  18   6     4275.60     4698.73    421.35 o 
   6  18   6      506.92      670.31    109.74 o 
   7  18   6      747.10      722.71     61.54 o 
   8  18   6       10.55       36.46     21.70 o 
   9  18   6      503.77      496.49     42.71 o 
  10  18   6     2159.51     2231.77     96.60 o 
  11  18   6      159.06      145.58     42.26 o 
  12  18   6     3755.66     4015.80    248.69 o 
   0  19   6        6.09       19.09     49.76 o 
   1  19   6     1031.31      971.96    110.46 o 
   2  19   6       25.31      -35.78     42.36 o 
   3  19   6     5683.56     5466.32    282.11 o 
   4  19   6     2386.18     2497.97    166.28 o 
   7  19   6        0.13       -5.44     42.65 o 
   8  19   6     1338.24     1485.39     71.32 o 
   9  19   6      517.09      459.71     43.91 o 
  10  19   6     1867.66     1622.29    100.63 o 
  11  19   6     2962.65     3249.76    193.80 o 
   1  20   6      669.22      735.10    103.42 o 
   2  20   6     4733.33     4758.21    352.90 o 
   3  20   6       42.76       -2.44     49.62 o 
   4  20   6     1435.23     1071.28    113.64 o 
   8  20   6       46.49       33.26     29.95 o 
   9  20   6     5413.98     5538.89    214.16 o 
  -6 -19   7     1552.28     1542.42    215.80 o 
  -5 -19   7        2.37       18.70     47.44 o 
  -4 -19   7     3636.31     3662.19    221.00 o 
  -3 -19   7      729.24      747.44    100.75 o 
  -2 -19   7      166.66      146.07    119.85 o 
  -1 -19   7        0.35      -45.67     45.67 o 
   0 -19   7      106.51       75.52     57.18 o 
  -7 -18   7     1195.90     1262.52    105.65 o 
  -6 -18   7      969.51     1162.61    101.86 o 
  -5 -18   7     4871.06     5020.99    254.99 o 
  -4 -18   7       30.93       44.90     37.58 o 
  -3 -18   7      430.28      399.05     60.24 o 
  -2 -18   7        5.83        9.67     34.34 o 
  -1 -18   7      466.97      412.57     63.41 o 
   0 -18   7     2475.40     2600.76    180.99 o 
   1 -18   7        5.69       36.57     49.21 o 
   2 -18   7     2645.01     2491.40    182.64 o 
  -8 -17   7      479.23      474.80     57.13 o 
  -7 -17   7     2759.74     2823.44    128.23 o 
  -6 -17   7     1777.54     1662.53     83.18 o 
  -5 -17   7      819.56      864.38     75.72 o 
  -4 -17   7      726.02      749.12     60.70 o 
  -3 -17   7        4.31       -8.75     23.55 o 
  -2 -17   7     1437.95     1438.86     82.44 o 
  -1 -17   7     1260.19     1127.43     73.82 o 
   0 -17   7      796.90      728.37     69.07 o 
   1 -17   7     4329.32     4247.86    188.13 o 
   2 -17   7       47.50       66.09     46.05 o 
   3 -17   7      485.99      547.81    103.87 o 
   4 -17   7       50.65       -2.24     48.27 o 
  -9 -16   7       80.45       58.48     36.94 o 
  -8 -16   7     5052.02     4823.98    270.56 o 
  -7 -16   7      313.08      321.89     41.24 o 
  -6 -16   7     1924.29     1983.63     88.36 o 
  -5 -16   7      289.72      300.22     45.99 o 
  -4 -16   7        0.36      -22.65     23.89 o 
  -3 -16   7     1521.20     1603.66    109.26 o 
  -2 -16   7       69.79       59.60     26.57 o 
  -1 -16   7     3826.10     3776.93    144.07 o 
   0 -16   7     3665.04     3613.40    141.01 o 
   1 -16   7      459.81      557.03    101.03 o 
   2 -16   7     1283.24     1199.76     88.01 o 
   3 -16   7        0.14      -37.82     37.82 o 
   4 -16   7      529.65      608.42     89.14 o 
   5 -16   7     1383.05     1280.74    130.61 o 
 -10 -15   7      989.18     1018.12     83.38 o 
  -9 -15   7     3152.21     3086.81    165.64 o 
  -8 -15   7      185.14      137.00     36.40 o 
  -7 -15   7     3826.54     3961.16    135.72 o 
  -6 -15   7       96.98       80.16     25.89 o 
  -5 -15   7      159.03      143.50     30.77 o 
  -4 -15   7     2267.80     2356.77    103.59 o 
  -3 -15   7      442.04      387.58     42.39 o 
  -2 -15   7    13203.34    12759.88    389.88 o 
  -1 -15   7     1500.79     1549.74     80.02 o 
   0 -15   7     1470.20     1430.44     92.33 o 
   1 -15   7      179.24      130.89     33.54 o 
   2 -15   7       47.70       56.53     29.61 o 
   3 -15   7     1653.78     1436.05    124.06 o 
   4 -15   7       85.89       31.21     42.53 o 
   5 -15   7     2695.25     3126.05    588.71 o 
   6 -15   7     2456.72     2468.32    177.03 o 
 -10 -14   7      525.62      488.84     57.47 o 
  -9 -14   7     1855.09     1846.31     89.66 o 
  -8 -14   7     1925.22     1925.04     88.80 o 
  -7 -14   7      115.56       43.69     24.00 o 
  -6 -14   7      939.32      941.70     58.05 o 
  -5 -14   7      104.87       85.80     21.75 o 
  -4 -14   7     4351.43     4061.31    130.19 o 
  -3 -14   7     8785.08     8666.29    319.60 o 
  -2 -14   7     1049.94      963.26     60.88 o 
  -1 -14   7     5187.36     5071.31    197.30 o 
   0 -14   7      309.26      356.87     39.01 o 
   1 -14   7        0.89      -13.75     19.05 o 
   2 -14   7     1024.01      896.25    143.19 o 
   3 -14   7      197.95      186.71     88.38 o 
   4 -14   7     6799.91     6636.51    326.42 o 
   5 -14   7      578.78      531.34     78.28 o 
   6 -14   7     2147.75     2296.56    164.18 o 
   7 -14   7      272.69      245.17     66.19 o 
 -11 -13   7        6.65       49.32     36.59 o 
 -10 -13   7     2558.28     2680.63    111.30 o 
  -9 -13   7      575.81      555.96     49.25 o 
  -8 -13   7       35.41       22.07     24.74 o 
  -7 -13   7       61.64       38.30     22.26 o 
  -6 -13   7        0.03        5.77     18.59 o 
  -5 -13   7     9098.69     9191.74    233.96 o 
  -4 -13   7     6934.63     6713.78    192.82 o 
  -3 -13   7     3124.33     3163.96    127.70 o 
  -2 -13   7     4686.72     4572.18    158.83 o 
  -1 -13   7       53.68       28.50     19.53 o 
   0 -13   7     1034.41      988.65     59.42 o 
   1 -13   7     1410.74     1186.03    142.84 o 
   2 -13   7     4135.16     3734.28    159.78 o 
   3 -13   7     8533.63     8716.42    399.82 o 
   4 -13   7      115.65       70.22     40.98 o 
   5 -13   7     1331.04     1247.50    121.97 o 
   6 -13   7        2.70       -3.07     42.19 o 
   7 -13   7       21.46       39.52     71.70 o 
   8 -13   7     1296.00     1282.77    111.23 o 
 -11 -12   7     2222.75     2304.48    106.07 o 
 -10 -12   7        0.46        6.33     26.25 o 
  -9 -12   7        1.49      -16.74     22.20 o 
  -8 -12   7      377.77      396.29     40.83 o 
  -7 -12   7      722.00      653.39     84.84 o 
  -6 -12   7     9520.42     9417.07    263.48 o 
  -5 -12   7       78.41       61.99     19.05 o 
  -4 -12   7     7320.20     7209.14    299.76 o 
  -3 -12   7     3339.02     3154.10    123.35 o 
  -2 -12   7      354.61      384.01     31.67 o 
  -1 -12   7      445.04      369.39     36.07 o 
   0 -12   7       35.92       31.76     18.85 o 
   1 -12   7     6607.72     6221.05    235.50 o 
   2 -12   7     2340.16     2178.39    154.33 o 
   3 -12   7     4172.28     4161.08    142.08 o 
   4 -12   7     1918.26     1869.07    131.78 o 
   5 -12   7      100.90      127.14     46.47 o 
   6 -12   7      100.79      120.93     47.15 o 
   7 -12   7      207.52      159.37     55.90 o 
   8 -12   7     2269.60     2159.41    160.10 o 
   9 -12   7     3519.50     3740.41    224.97 o 
 -11 -11   7      201.18      243.92     41.04 o 
 -10 -11   7      213.91      269.90     42.93 o 
  -9 -11   7       89.91       62.33     25.83 o 
  -8 -11   7     2867.75     2653.34    100.16 o 
  -7 -11   7     5624.89     5736.47    174.54 o 
  -6 -11   7     6082.68     6347.12    186.79 o 
  -5 -11   7    12814.26    12642.11    333.68 o 
  -4 -11   7       46.87       77.80     18.40 o 
  -3 -11   7      460.41      389.00     31.73 o 
  -2 -11   7     1308.73     1251.93     54.70 o 
  -1 -11   7      281.46      303.40     27.90 o 
   0 -11   7    10434.76     9681.94    294.00 o 
   1 -11   7     1297.94     1245.28     50.84 o 
   2 -11   7     8834.95     8894.07    242.86 o 
   3 -11   7     1815.85     1938.36     79.47 o 
   4 -11   7       97.09      123.92     38.49 o 
   5 -11   7        4.22       -8.80     30.60 o 
   6 -11   7       50.65       72.61     37.11 o 
   7 -11   7     3326.48     3207.28    214.32 o 
   8 -11   7     1427.01     1463.18    126.87 o 
   9 -11   7      665.48      583.58     95.03 o 
 -12 -10   7      249.78      249.97     49.70 o 
 -11 -10   7       25.96       64.55     34.79 o 
 -10 -10   7      130.59      129.95     30.11 o 
  -9 -10   7     3031.50     3179.45    115.52 o 
  -8 -10   7      863.06      853.74     55.55 o 
  -7 -10   7     4472.63     4464.96    141.54 o 
  -6 -10   7     5440.18     5248.16    158.48 o 
  -5 -10   7      236.05      225.70     23.93 o 
  -4 -10   7        9.26       -4.63     13.15 o 
  -3 -10   7      884.08      884.15     45.76 o 
  -2 -10   7     7210.07     7061.66    216.41 o 
  -1 -10   7     7408.93     7248.27    287.74 o 
   0 -10   7     2263.26     2150.76     72.37 o 
   1 -10   7    10973.74    10181.13    272.36 o 
   2 -10   7     2330.98     2192.17     75.11 o 
   3 -10   7     3549.12     3683.76    127.87 o 
   4 -10   7       25.85        8.75     17.88 o 
   5 -10   7     1210.55     1223.03    100.05 o 
   6 -10   7     5781.28     5754.00    280.13 o 
   7 -10   7       60.98       98.60     42.66 o 
   8 -10   7     3498.85     3245.16    225.98 o 
   9 -10   7      730.43      688.24    120.70 o 
  10 -10   7        0.41      101.96     80.89 o 
 -12  -9   7        0.77       13.13     57.70 o 
 -11  -9   7      174.27      210.31     49.27 o 
 -10  -9   7     2161.82     2169.36     94.17 o 
  -9  -9   7     1348.22     1195.61     66.42 o 
  -8  -9   7     5661.95     5811.08    177.20 o 
  -7  -9   7      175.17      117.65     46.99 o 
  -6  -9   7      257.83      247.73     37.86 o 
  -5  -9   7     1045.41     1056.29     47.18 o 
  -4  -9   7        1.86       10.90     13.71 o 
  -3  -9   7     5697.57     5440.41    162.87 o 
  -2  -9   7     3877.67     3846.18    114.78 o 
  -1  -9   7    14309.89    14102.49    329.63 o 
   0  -9   7     5951.55     5975.86    179.72 o 
   1  -9   7      832.98      807.05     39.12 o 
   2  -9   7        3.86        6.27     11.45 o 
   3  -9   7      120.25       75.89     16.10 o 
   4  -9   7    10329.06    10382.81    363.18 o 
   5  -9   7     5535.51     5550.10    211.66 o 
   6  -9   7     1213.95     1205.53    108.25 o 
   7  -9   7     4161.22     4401.90    227.57 o 
   8  -9   7       22.16      -32.06     35.68 o 
   9  -9   7        6.61       19.32     53.17 o 
  10  -9   7       76.72      167.58     83.44 o 
 -12  -8   7      584.23      491.38     80.35 o 
 -11  -8   7      307.84      246.05     47.58 o 
 -10  -8   7     2045.01     2118.91    103.31 o 
  -9  -8   7     4136.74     4178.91    138.44 o 
  -8  -8   7      316.77      268.31     32.45 o 
  -7  -8   7      653.17      712.83     47.13 o 
  -6  -8   7      882.72      867.62     48.76 o 
  -5  -8   7      637.41      702.58     38.17 o 
  -4  -8   7     5688.73     5717.25    166.02 o 
  -3  -8   7     1317.80     1385.01     56.98 o 
  -2  -8   7     9245.75     9031.48    218.17 o 
  -1  -8   7      659.50      525.90     27.09 o 
   0  -8   7     4171.72     4337.75    112.40 o 
   1  -8   7      723.72      863.17     34.34 o 
   2  -8   7       10.00       -5.45      9.61 o 
   3  -8   7     3655.12     3361.46    103.24 o 
   4  -8   7      645.13      636.97     47.96 o 
   5  -8   7     9839.60     9932.15    349.99 o 
   6  -8   7     2728.78     2753.06    121.94 o 
   7  -8   7      756.84      610.09     72.40 o 
   8  -8   7      100.96      128.51     44.87 o 
   9  -8   7        9.56       15.85     38.47 o 
  10  -8   7     1557.72     1972.75    217.78 o 
  11  -8   7      957.16      716.27    140.00 o 
 -12  -7   7       32.93        9.45     66.32 o 
 -11  -7   7     2227.87     1989.78    143.48 o 
 -10  -7   7     1743.67     1670.57     90.58 o 
  -9  -7   7      801.25      811.66     54.39 o 
  -8  -7   7      573.43      610.65     69.51 o 
  -7  -7   7       12.28       25.17     17.36 o 
  -6  -7   7     2678.48     2542.31     79.65 o 
  -5  -7   7     3046.08     3027.52     91.23 o 
  -4  -7   7     7181.20     7027.10    176.66 o 
  -3  -7   7    15354.56    15035.10    384.62 o 
  -2  -7   7      616.51      534.69     27.70 o 
  -1  -7   7     7552.66     7466.75    220.10 o 
   0  -7   7        3.64       -5.33      7.71 o 
   1  -7   7     7577.37     7798.62    198.23 o 
   2  -7   7    27138.36    27330.21    677.09 o 
   3  -7   7      764.10      764.72     37.79 o 
   4  -7   7     8924.04     8458.65    296.21 o 
   5  -7   7      376.65      347.97     37.32 o 
   6  -7   7      178.27      178.47     31.83 o 
   7  -7   7      165.45      129.58     29.60 o 
   8  -7   7      504.24      455.53     50.99 o 
   9  -7   7     3298.42     3541.51    194.75 o 
  10  -7   7      336.37      368.67     98.57 o 
  11  -7   7     2349.28     2498.54    255.26 o 
  12  -7   7     1374.34     1525.88    207.32 o 
 -12  -6   7     2360.28     2497.45    392.78 o 
 -11  -6   7        7.37       17.80     41.73 o 
 -10  -6   7     1236.21     1300.49    117.10 o 
  -9  -6   7       32.73       33.82     29.29 o 
  -8  -6   7       87.71       80.69     22.25 o 
  -7  -6   7     1125.38     1114.44     61.78 o 
  -6  -6   7        0.39       -3.83     12.98 o 
  -5  -6   7    12557.20    12085.55    290.28 o 
  -4  -6   7     6452.76     6575.11    165.88 o 
  -3  -6   7     4496.41     4419.48    126.51 o 
  -2  -6   7     5184.53     4989.16    126.32 o 
  -1  -6   7       73.46       59.92     11.62 o 
   0  -6   7    10560.67    10471.76    245.38 o 
   1  -6   7     5682.96     5822.08    145.14 o 
   2  -6   7    12188.56    11442.57    267.56 o 
   3  -6   7    11840.18    11873.34    309.52 o 
   4  -6   7      164.52      138.63     23.52 o 
   5  -6   7     1973.39     2024.67     99.30 o 
   6  -6   7      754.51      698.00     52.61 o 
   7  -6   7      814.53      733.41     73.64 o 
   8  -6   7     1028.12     1127.42     85.11 o 
   9  -6   7      426.96      447.31     65.20 o 
  10  -6   7     2584.13     2771.33    244.51 o 
  11  -6   7      197.05       61.94     68.73 o 
  12  -6   7      207.00      247.48     99.27 o 
 -12  -5   7      273.01      245.00     61.89 o 
 -11  -5   7     1255.06     1193.35    110.23 o 
 -10  -5   7        0.51      -33.95     33.95 o 
  -9  -5   7       19.79       19.34     41.19 o 
  -8  -5   7      996.22      812.61     69.42 o 
  -7  -5   7     1282.69     1289.37     60.21 o 
  -6  -5   7     7570.53     7653.22    193.19 o 
  -5  -5   7      414.38      383.36     26.88 o 
  -4  -5   7     5553.29     5203.25    134.30 o 
  -3  -5   7      714.24      750.61     37.94 o 
  -2  -5   7      234.49      243.62     17.52 o 
  -1  -5   7     1742.37     1540.97     44.67 o 
   0  -5   7        3.88       -0.27      6.79 o 
   1  -5   7    19619.26    18393.01    389.86 o 
   2  -5   7     9462.51     9539.64    208.91 o 
   3  -5   7     3836.05     3781.50    100.56 o 
   4  -5   7      180.73      180.74     24.60 o 
   5  -5   7        9.82       -1.28     19.70 o 
   6  -5   7     2886.06     2585.32    111.06 o 
   7  -5   7      984.70      885.99     88.90 o 
   8  -5   7     2967.86     3151.76    129.59 o 
   9  -5   7     4669.05     5235.22    378.00 o 
  10  -5   7       35.99      123.88     70.99 o 
  11  -5   7       12.53      123.60     76.36 o 
  12  -5   7       16.12       19.23     70.71 o 
 -12  -4   7      275.95      228.49     61.27 o 
 -11  -4   7        1.59      -17.46     39.67 o 
 -10  -4   7      406.76      374.91     64.68 o 
  -9  -4   7        6.42       34.49     36.12 o 
  -8  -4   7     3839.85     3577.62    144.37 o 
  -7  -4   7     2582.84     2764.48     94.50 o 
  -6  -4   7     1153.97     1066.35     46.03 o 
  -5  -4   7     5081.90     4838.53    127.55 o 
  -4  -4   7       22.09        6.01     10.07 o 
  -3  -4   7      666.27      723.31     30.10 o 
  -2  -4   7     4639.58     4557.31    107.86 o 
  -1  -4   7     4239.37     3897.70     92.86 o 
   0  -4   7    15995.34    14619.73    334.53 o 
   1  -4   7      235.55      254.92     15.72 o 
   2  -4   7    12045.24    11725.26    341.08 o 
   3  -4   7     2649.64     2698.98     74.86 o 
   4  -4   7      196.68      189.48     28.76 o 
   5  -4   7     8808.03     8689.01    301.83 o 
   6  -4   7       18.11       25.76     16.98 o 
   7  -4   7    12526.27    12945.15    444.62 o 
   8  -4   7     3707.69     4022.56    321.65 o 
   9  -4   7      931.86      992.54     89.88 o 
  10  -4   7      628.46      458.61    106.06 o 
  11  -4   7        3.96       16.55     56.71 o 
  12  -4   7      616.23      787.83    142.55 o 
  13  -4   7      421.33      410.11    123.60 o 
 -12  -3   7        1.08       19.59     56.50 o 
 -11  -3   7      318.97      312.78     79.33 o 
 -10  -3   7       50.75       80.51     62.44 o 
  -9  -3   7     4673.33     4571.61    226.10 o 
  -8  -3   7      988.23     1125.37     93.10 o 
  -7  -3   7     1627.97     1531.86    114.47 o 
  -6  -3   7     1701.27     1775.39     60.79 o 
  -5  -3   7      726.34      766.07     36.10 o 
  -4  -3   7     1280.61     1252.50     41.95 o 
  -3  -3   7      203.98      192.21     15.61 o 
  -2  -3   7     8153.74     7781.16    173.80 o 
  -1  -3   7    18209.27    17621.92    374.39 o 
   0  -3   7     3466.29     3517.43     83.43 o 
   1  -3   7     6276.18     6181.60    138.14 o 
   2  -3   7       25.20       33.89      7.73 o 
   3  -3   7      177.47      160.06     12.53 o 
   4  -3   7     5695.18     5594.78    156.23 o 
   5  -3   7     3983.86     4178.82    118.65 o 
   6  -3   7    22730.87    21913.71    724.09 o 
   7  -3   7       33.32       -4.60     16.13 o 
   8  -3   7     3040.81     3105.27    131.50 o 
   9  -3   7      354.67      263.53     49.39 o 
  10  -3   7      227.33      209.74     49.28 o 
  11  -3   7     1813.55     1758.51    199.26 o 
  12  -3   7      104.04       88.67     70.71 o 
  13  -3   7     3661.37     4456.44    365.70 o 
 -12  -2   7       33.43      -62.51     62.51 o 
 -11  -2   7     1013.83      958.21     98.62 o 
 -10  -2   7     2202.89     2295.21    145.57 o 
  -9  -2   7      961.99      909.67    153.79 o 
  -8  -2   7     4831.33     4826.02    231.22 o 
  -7  -2   7      314.46      275.23     39.40 o 
  -6  -2   7       16.17       18.29     13.80 o 
  -5  -2   7      181.65      219.74     23.36 o 
  -4  -2   7      951.74      922.52     36.90 o 
  -3  -2   7    19999.37    19828.86    396.97 o 
  -2  -2   7    18705.05    19684.00    419.05 o 
  -1  -2   7    38998.20    39531.91    822.74 o 
   0  -2   7    16719.46    17260.26    373.06 o 
   1  -2   7     1015.18     1025.10     29.02 o 
   2  -2   7     8085.19     8699.62    177.43 o 
   3  -2   7      633.68      660.16     22.78 o 
   4  -2   7    35309.04    35761.77    804.26 o 
   5  -2   7    22904.32    24193.21    606.33 o 
   6  -2   7     1191.08     1286.91     48.32 o 
   7  -2   7     3949.28     4476.53    144.11 o 
   8  -2   7      171.53      194.45     31.06 o 
   9  -2   7       58.22       40.49     30.69 o 
  10  -2   7     1386.74     1461.98    414.84 o 
  11  -2   7      505.25      680.63    123.88 o 
  12  -2   7     4397.32     5323.60    401.76 o 
  13  -2   7        0.88       14.28     70.85 o 
 -12  -1   7     1289.49     1133.45    178.33 o 
 -11  -1   7      290.70      254.12     95.03 o 
 -10  -1   7      952.69     1131.89    102.92 o 
  -9  -1   7     1139.23     1194.34    100.43 o 
  -8  -1   7      252.62      188.19     44.92 o 
  -7  -1   7      143.12      138.69     30.56 o 
  -6  -1   7      543.22      540.54     40.00 o 
  -5  -1   7     2153.88     2101.61     69.37 o 
  -4  -1   7    13831.82    14269.99    310.38 o 
  -3  -1   7     4445.19     4407.71     92.89 o 
  -2  -1   7    25479.59    25450.62    475.08 o 
  -1  -1   7     3649.82     4050.54     88.55 o 
   0  -1   7     6097.81     6744.45    139.27 o 
   1  -1   7     1310.68     1284.80     33.57 o 
   2  -1   7     4800.96     4958.04    104.44 o 
   3  -1   7    44467.58    45104.73    918.09 o 
   4  -1   7     3901.50     4135.02    103.35 o 
   5  -1   7    22451.27    22538.90    565.24 o 
   6  -1   7    12708.16    12770.67    328.04 o 
   7  -1   7      164.64      191.30     17.24 o 
   8  -1   7     2083.50     1877.65    113.72 o 
   9  -1   7      299.30      327.13     52.68 o 
  10  -1   7     4818.79     4881.85    245.96 o 
  11  -1   7     2105.06     2225.04    218.20 o 
  12  -1   7      328.52      371.92     97.29 o 
  13  -1   7     1952.51     2403.08    251.30 o 
  14  -1   7       35.81       16.40     78.06 o 
 -12   0   7       39.62      -13.72     79.05 o 
 -11   0   7     1073.03     1590.08    198.27 o 
 -10   0   7      307.13      372.63    101.54 o 
  -9   0   7       72.64      105.87     42.27 o 
  -8   0   7       52.58       31.49     30.70 o 
  -7   0   7      638.61      670.81     63.58 o 
  -6   0   7     5353.96     5374.29    199.99 o 
  -5   0   7     1573.15     1704.97     63.81 o 
  -4   0   7     7938.68     7967.19    181.42 o 
  -3   0   7     6352.78     6619.15    133.58 o 
  -2   0   7      149.22      171.91     14.12 o 
  -1   0   7      153.64      194.68     15.94 o 
   0   0   7      147.10      147.76     11.89 o 
   1   0   7    11055.13    11667.77    233.25 o 
   2   0   7    51809.51    53962.63   1117.20 o 
   3   0   7      585.74      629.91     22.48 o 
   4   0   7     9857.80     9889.86    230.02 o 
   5   0   7      706.14      773.41     41.86 o 
   6   0   7     1658.44     1809.71     53.16 o 
   7   0   7     5568.07     5458.94    151.60 o 
   8   0   7      158.34      131.78     33.79 o 
   9   0   7    15295.96    14797.05    897.00 o 
  10   0   7      812.88      758.70    117.80 o 
  11   0   7     3397.25     3747.80    293.58 o 
  12   0   7      834.69      867.59    139.29 o 
  13   0   7       92.17       97.86     73.54 o 
  14   0   7      340.51      285.38    102.24 o 
 -11   1   7       15.06      103.66     86.69 o 
 -10   1   7       28.71      -24.75     61.37 o 
  -9   1   7        8.57       22.20     51.33 o 
  -8   1   7      422.65      447.74    108.25 o 
  -7   1   7     2090.26     2145.31    103.87 o 
  -6   1   7        0.17       22.61     18.90 o 
  -5   1   7    14747.52    14569.81    420.60 o 
  -4   1   7     7871.16     7804.52    210.05 o 
  -3   1   7     2983.02     3079.08     73.24 o 
  -2   1   7     2839.06     2823.18     71.86 o 
  -1   1   7       53.43       50.67      9.12 o 
   0   1   7    40675.05    41025.86    849.63 o 
   1   1   7    14060.08    13574.89    288.54 o 
   2   1   7    36885.48    35976.36    783.78 o 
   3   1   7     3258.72     2993.76     75.54 o 
   4   1   7      111.53      103.65      9.73 o 
   5   1   7      616.62      534.01     26.78 o 
   6   1   7      467.04      528.02     25.55 o 
   7   1   7    11247.19    11169.54    323.35 o 
   8   1   7    13331.06    13262.79    445.29 o 
   9   1   7     2422.39     2336.46    106.39 o 
  10   1   7     4156.11     4685.39    336.00 o 
  11   1   7      166.99      243.38     75.09 o 
  12   1   7       11.29       23.33     57.13 o 
  13   1   7       65.12      105.92     76.08 o 
  14   1   7      123.77      -16.12     70.00 o 
 -11   2   7       95.74       93.05     81.46 o 
 -10   2   7       75.19      148.35     83.01 o 
  -9   2   7      925.08      852.60    138.16 o 
  -8   2   7     2268.48     1857.36    191.05 o 
  -7   2   7     3590.47     3891.37    157.82 o 
  -6   2   7    15611.38    14983.20    389.73 o 
  -5   2   7      117.34      156.14     21.70 o 
  -4   2   7     3057.44     3092.71     97.26 o 
  -3   2   7      321.11      294.55     18.89 o 
  -2   2   7     4343.61     4514.40    114.93 o 
  -1   2   7    37838.18    38649.61    807.47 o 
   0   2   7        3.15       -2.50      6.91 o 
   1   2   7    81937.03    82691.15   2265.95 o 
   2   2   7    11245.79    12040.85    275.34 o 
   3   2   7      232.67      331.19     15.80 o 
   4   2   7      756.56      885.89     38.02 o 
   5   2   7      244.25      285.06     22.89 o 
   6   2   7    14124.70    13673.60    437.35 o 
   7   2   7     1664.44     1739.53     79.22 o 
   8   2   7     1131.57     1093.53     61.63 o 
   9   2   7     8511.99     8231.97    291.48 o 
  10   2   7        3.31       -5.04     18.63 o 
  11   2   7       12.19        6.65     44.40 o 
  12   2   7       30.44      -44.83     44.83 o 
  13   2   7     1763.48     1618.22    191.76 o 
  14   2   7     1575.32     1982.51    225.84 o 
 -11   3   7        1.04      -13.43     73.96 o 
 -10   3   7     1336.34     1519.51    191.90 o 
  -9   3   7      221.44       80.04     71.13 o 
  -8   3   7     4003.48     3940.95    208.52 o 
  -7   3   7     1055.47     1217.11     81.03 o 
  -6   3   7      183.55      153.09     28.37 o 
  -5   3   7       16.85        0.49     15.27 o 
  -4   3   7      175.53      239.93     27.14 o 
  -3   3   7     3910.36     3962.80    106.02 o 
  -2   3   7    24599.01    25427.95    502.25 o 
  -1   3   7     9344.48     9478.69    228.13 o 
   0   3   7    47257.55    49389.61   1208.01 o 
   1   3   7      125.19      140.49     11.90 o 
   2   3   7     4734.96     4897.43    109.35 o 
   3   3   7      215.98      178.38     16.02 o 
   4   3   7     1211.79     1248.82     47.30 o 
   5   3   7    36401.30    35101.64   1121.94 o 
   6   3   7     1593.90     1611.43     71.54 o 
   7   3   7    18718.88    17614.25    578.53 o 
   8   3   7     7216.15     6776.57    241.17 o 
   9   3   7      841.70      772.47     56.41 o 
  10   3   7     1004.71      926.86     55.56 o 
  11   3   7      564.74      577.31     47.98 o 
  12   3   7     3030.82     3653.48    289.76 o 
  13   3   7     1158.89     1389.41    175.21 o 
  14   3   7      814.80     1054.96    163.48 o 
  15   3   7     1748.60     1889.18    226.41 o 
 -10   4   7      435.80      406.01    112.85 o 
  -9   4   7     2983.41     3061.65    266.00 o 
  -8   4   7      556.40      527.13     59.79 o 
  -7   4   7     1055.02     1102.41     80.36 o 
  -6   4   7      312.46      317.76     43.83 o 
  -5   4   7       40.25       59.53     20.21 o 
  -4   4   7     1274.01     1435.58     64.70 o 
  -3   4   7       57.20       84.53     16.11 o 
  -2   4   7    25516.17    26587.85    601.28 o 
  -1   4   7    14436.22    15292.19    326.93 o 
   0   4   7     9523.39    10053.10    203.90 o 
   1   4   7     6056.31     6061.56    135.19 o 
   2   4   7      986.90     1050.63     40.15 o 
   3   4   7     3912.85     3582.55     88.88 o 
   4   4   7     6499.51     6086.74    175.23 o 
   5   4   7     2420.79     2181.56     87.57 o 
   6   4   7    21430.63    21256.34    713.00 o 
   7   4   7      251.83      319.20     32.62 o 
   8   4   7     4694.96     4591.06    184.66 o 
   9   4   7      176.46      172.39     28.30 o 
  10   4   7       30.84       47.88     19.90 o 
  11   4   7     9782.26     9553.82    292.45 o 
  12   4   7       85.13       59.02     31.33 o 
  13   4   7     2010.52     2230.55    219.90 o 
  14   4   7      573.88      576.84    122.32 o 
  15   4   7       32.69       22.91     77.07 o 
 -10   5   7     1749.98     1587.96    206.47 o 
  -9   5   7       80.64        4.10     64.06 o 
  -8   5   7     1909.54     1880.60    114.48 o 
  -7   5   7      396.38      292.00     49.29 o 
  -6   5   7       58.32       49.18     35.31 o 
  -5   5   7     1421.02     1484.43     86.86 o 
  -4   5   7      336.67      358.90     34.16 o 
  -3   5   7    15498.43    15147.32    430.54 o 
  -2   5   7       32.53       95.46     13.99 o 
  -1   5   7     1793.13     1677.65     50.85 o 
   0   5   7      106.18       92.46     18.26 o 
   1   5   7      801.04      901.70     29.49 o 
   2   5   7     2630.53     2354.31     57.93 o 
   3   5   7     2351.79     2326.31     53.17 o 
   4   5   7    24488.60    24691.15    852.89 o 
   5   5   7    20062.46    19640.68    636.28 o 
   6   5   7    13122.25    13577.21    488.92 o 
   7   5   7     1395.86     1341.91     65.41 o 
   8   5   7        1.92       15.16     21.14 o 
   9   5   7     1742.71     1688.84    149.18 o 
  10   5   7     1010.22      967.40     58.00 o 
  11   5   7     2015.60     1981.60     89.50 o 
  12   5   7     6877.07     6837.03    301.09 o 
  13   5   7       13.22       34.17     42.70 o 
  14   5   7      512.18      559.16    123.03 o 
  15   5   7        9.01       33.80     64.34 o 
 -10   6   7      615.85      609.50    144.53 o 
  -9   6   7      422.80      154.71     81.60 o 
  -8   6   7        3.42        9.34     33.36 o 
  -7   6   7      296.06      299.87     48.78 o 
  -6   6   7      308.63      200.88     85.65 o 
  -5   6   7     4089.90     4200.12    173.53 o 
  -4   6   7     9347.56     9075.93    272.21 o 
  -3   6   7       27.99       20.17     15.39 o 
  -2   6   7    14159.91    14308.30    405.27 o 
  -1   6   7     1585.61     1756.96     52.54 o 
   0   6   7      860.70      858.74     32.50 o 
   1   6   7    24682.31    25477.26    533.29 o 
   2   6   7     2754.78     2942.78     61.92 o 
   3   6   7    31892.06    32292.14    594.85 o 
   4   6   7     3547.10     3493.78    127.06 o 
   5   6   7     6658.32     6395.27    189.91 o 
   6   6   7     2943.53     3121.50    119.84 o 
   7   6   7       10.20       34.42     15.17 o 
   8   6   7    11724.63    10986.44    374.86 o 
   9   6   7     2029.91     1847.69     89.11 o 
  10   6   7     5483.35     5414.01    177.71 o 
  11   6   7     4325.66     4266.91    150.16 o 
  12   6   7      177.24       97.70     29.98 o 
  13   6   7      579.89      520.31     60.77 o 
  14   6   7       36.95      -42.85     42.85 o 
  15   6   7      305.78      668.61    134.35 o 
  -9   7   7       44.25       -1.98     74.38 o 
  -8   7   7       46.61       60.52     39.58 o 
  -7   7   7       11.18       -1.94     32.53 o 
  -6   7   7     5702.87     5705.15    227.53 o 
  -5   7   7     2743.78     2874.77    133.48 o 
  -4   7   7     3511.48     3335.88    144.16 o 
  -3   7   7     3686.20     3587.99    140.72 o 
  -2   7   7       33.43       32.23     11.44 o 
  -1   7   7       33.55        8.59     22.53 o 
   0   7   7      611.03      542.26     39.35 o 
   1   7   7     9396.19     9741.21    248.55 o 
   2   7   7    27590.79    27623.17    738.55 o 
   3   7   7      804.66      775.66     29.37 o 
   4   7   7    12183.43    11967.52    281.30 o 
   5   7   7     2022.96     1970.27     57.54 o 
   6   7   7      189.44      202.99     24.52 o 
   7   7   7     3954.23     3646.23    139.64 o 
   8   7   7      844.71      872.55     56.45 o 
   9   7   7    14344.94    13450.23    456.04 o 
  10   7   7     1205.78     1100.61     74.13 o 
  11   7   7     3967.39     3896.46    140.27 o 
  12   7   7      879.54      682.42     81.24 o 
  13   7   7        6.25        8.80     27.78 o 
  14   7   7     1017.45      848.89     97.63 o 
  15   7   7       90.04       24.32     79.48 o 
  -9   8   7       33.89       47.09     88.67 o 
  -8   8   7      627.74      685.85     74.51 o 
  -7   8   7     2967.10     3103.68    151.59 o 
  -6   8   7        7.73      -30.23     30.23 o 
  -5   8   7     3466.39     3428.02    152.49 o 
  -4   8   7     1348.05     1246.86    109.19 o 
  -3   8   7       28.80       11.40     14.40 o 
  -2   8   7      648.33      622.90     41.39 o 
  -1   8   7       34.86       54.01     21.90 o 
   0   8   7     9185.94     9291.55    325.40 o 
   1   8   7     5039.27     5303.83    135.61 o 
   2   8   7    13480.63    13953.54    279.54 o 
   3   8   7     9949.79    10294.50    224.40 o 
   4   8   7       99.47      109.27     17.55 o 
   5   8   7     3563.42     3996.54    111.37 o 
   6   8   7       12.49       31.73     20.30 o 
   7   8   7     3942.10     3806.29    145.14 o 
   8   8   7    20268.04    20455.65    671.45 o 
   9   8   7      990.05      964.95     63.44 o 
  10   8   7     2223.41     2189.49     90.31 o 
  11   8   7      209.43      215.12     32.96 o 
  12   8   7      138.70      123.72     31.31 o 
  13   8   7      878.00      750.67     87.21 o 
  14   8   7       57.68       -4.32     36.54 o 
  15   8   7     2579.27     2590.02    176.94 o 
  -8   9   7      765.08      711.68     78.93 o 
  -7   9   7     1183.07     1295.15     98.92 o 
  -6   9   7     3436.03     3477.19    182.28 o 
  -5   9   7        9.36       17.19     28.48 o 
  -4   9   7       19.01       46.49     16.18 o 
  -3   9   7     1619.25     1469.78    101.35 o 
  -2   9   7     1432.83     1528.66     86.44 o 
  -1   9   7     6474.91     6403.81    197.72 o 
   0   9   7      239.70      172.54     31.23 o 
   1   9   7     8606.60     8479.25    222.73 o 
   2   9   7     3382.16     3605.64     87.24 o 
   3   9   7       79.66      103.84     15.11 o 
   4   9   7     1015.38      991.04     36.30 o 
   5   9   7        9.16       11.23      9.65 o 
   6   9   7    10835.77    11235.02    322.41 o 
   7   9   7     6281.81     6368.94    228.04 o 
   8   9   7     2929.12     2907.57    121.01 o 
   9   9   7     4697.95     4470.76    174.07 o 
  10   9   7      225.91      255.69     33.26 o 
  11   9   7      416.76      394.60     41.11 o 
  12   9   7       42.18       49.32     26.59 o 
  13   9   7     1800.17     1887.73    113.17 o 
  14   9   7     2197.01     2302.18    142.81 o 
  15   9   7       18.85        5.82     50.04 o 
  -8  10   7     1250.71     1254.40    126.23 o 
  -7  10   7      810.19      783.88     98.87 o 
  -6  10   7       13.63        3.02     32.66 o 
  -5  10   7       32.94       68.82     32.21 o 
  -4  10   7        0.45       17.70     29.21 o 
  -3  10   7     1793.58     1785.47    100.72 o 
  -2  10   7     4252.61     4564.12    182.95 o 
  -1  10   7     2401.08     2517.69    114.14 o 
   0  10   7     3647.69     3704.43    124.66 o 
   1  10   7      190.34      185.60     28.56 o 
   2  10   7      677.26      746.00     33.32 o 
   3  10   7      758.71      770.04     30.58 o 
   4  10   7     2529.98     2525.16     72.90 o 
   5  10   7    20240.91    20958.61    481.90 o 
   6  10   7        2.14       22.77     16.06 o 
   7  10   7     8932.32     9357.78    298.32 o 
   8  10   7     2176.68     2265.23     90.03 o 
   9  10   7       17.20       45.76     21.55 o 
  10  10   7      345.72      266.77     34.37 o 
  11  10   7        0.02      -27.07     28.45 o 
  12  10   7     6235.78     6121.73    208.76 o 
  13  10   7     1855.30     1773.66     95.02 o 
  14  10   7      904.57      930.98     86.77 o 
  15  10   7      662.47      658.70     96.35 o 
  -7  11   7      180.14      215.09     52.91 o 
  -6  11   7       14.42        5.67     35.79 o 
  -5  11   7      328.37      271.19     50.60 o 
  -4  11   7     2988.69     2855.87    137.70 o 
  -3  11   7      202.49      256.01     43.18 o 
  -2  11   7     7534.23     7571.34    280.19 o 
  -1  11   7     2477.60     2462.80    114.36 o 
   0  11   7      166.27      188.82     32.31 o 
   1  11   7       88.65       78.20     18.56 o 
   2  11   7      318.62      303.25     23.90 o 
   3  11   7    14604.01    14663.44    376.73 o 
   4  11   7    11320.21    12055.39    416.59 o 
   5  11   7     6475.07     6468.51    159.09 o 
   6  11   7    12943.36    13375.37    550.33 o 
   7  11   7      350.92      299.42     28.49 o 
   8  11   7      122.45       92.00     20.69 o 
   9  11   7      606.85      620.99     47.40 o 
  10  11   7     1080.64     1050.15     64.77 o 
  11  11   7    12784.09    12677.43    382.35 o 
  12  11   7      112.92       94.43     54.54 o 
  13  11   7     1134.55     1155.02     77.41 o 
  14  11   7      167.40      203.81     49.89 o 
  15  11   7        0.86       -7.92     87.82 o 
  -7  12   7        0.00      -46.20     46.20 o 
  -6  12   7      491.22      734.89     80.56 o 
  -5  12   7     2219.30     2347.85    132.78 o 
  -4  12   7      204.90      196.53     53.77 o 
  -3  12   7     6024.19     6077.89    240.61 o 
  -2  12   7      185.43      132.24     36.07 o 
  -1  12   7      851.27      824.34     68.53 o 
   0  12   7      324.76      209.40     60.17 o 
   1  12   7     1990.21     2192.93    103.38 o 
   2  12   7     2782.11     2827.07    118.86 o 
   3  12   7      566.01      633.94     41.32 o 
   4  12   7    18857.53    18874.17    482.09 o 
   5  12   7    12899.30    13463.67    350.55 o 
   6  12   7     4026.43     4109.36    135.27 o 
   7  12   7      360.52      312.14     29.44 o 
   8  12   7      181.86      212.17     27.19 o 
   9  12   7     7296.30     6810.80    242.45 o 
  10  12   7     3151.51     3117.17    109.94 o 
  11  12   7     1050.23      988.84     66.50 o 
  12  12   7     2957.30     3208.70    130.51 o 
  13  12   7      132.01      110.55     34.51 o 
  14  12   7       20.72      -13.42     42.94 o 
  -6  13   7      256.47      176.79     65.47 o 
  -5  13   7     1782.53     1746.08    152.86 o 
  -4  13   7     1587.89     1665.45    193.09 o 
  -3  13   7      106.58       81.76     37.41 o 
  -2  13   7     1092.72      985.05     78.64 o 
  -1  13   7      146.97      138.72     36.40 o 
   0  13   7     2956.71     3262.62    143.78 o 
   1  13   7    11787.01    11541.29    399.50 o 
   2  13   7     2545.98     2456.89    141.98 o 
   3  13   7     5121.53     5601.71    206.89 o 
   4  13   7       17.52       34.44     17.45 o 
   5  13   7      191.04      214.08     25.04 o 
   6  13   7      515.16      632.42     79.81 o 
   7  13   7        4.11        7.50     16.09 o 
   8  13   7    10103.90    10009.97    307.31 o 
   9  13   7     2238.37     2110.05     83.54 o 
  10  13   7     5661.51     5489.98    238.84 o 
  11  13   7     2985.43     3124.85    125.08 o 
  12  13   7      179.02      178.92     36.29 o 
  13  13   7       32.00        5.12     28.84 o 
  14  13   7       42.86       64.48     49.61 o 
  -5  14   7      713.99      703.22     77.89 o 
  -4  14   7      374.04      228.03     63.35 o 
  -3  14   7       92.63       94.28     37.97 o 
  -2  14   7      247.16      190.39     43.90 o 
  -1  14   7     1049.09      852.83     72.43 o 
   0  14   7      630.01      569.96     76.81 o 
   1  14   7     1965.57     1889.14    103.30 o 
   2  14   7     7652.77     6748.12    647.05 o 
   3  14   7       36.17        1.26     29.63 o 
   4  14   7      328.97      393.54     36.23 o 
   5  14   7     1044.52     1018.79     51.64 o 
   6  14   7     4490.97     4576.79    195.56 o 
   7  14   7    12032.15    11731.94    352.59 o 
   8  14   7     1720.10     1754.84     80.56 o 
   9  14   7     5876.29     5708.29    198.45 o 
  10  14   7      894.87      918.07     71.88 o 
  11  14   7      215.60      217.83     34.44 o 
  12  14   7       17.44        5.96     28.44 o 
  13  14   7      187.15      174.70     49.25 o 
  14  14   7     2670.73     2506.45    182.91 o 
  -4  15   7       20.21      -12.62     37.52 o 
  -3  15   7       58.27       56.51     37.79 o 
  -2  15   7      831.70      857.62     85.88 o 
  -1  15   7       37.08       16.28     30.38 o 
   0  15   7     6835.11     6801.97    261.61 o 
   1  15   7     1653.66     1529.49    199.21 o 
   2  15   7      763.41      892.01     89.39 o 
   3  15   7       30.32        2.83     32.84 o 
   4  15   7       85.51       77.33     36.57 o 
   5  15   7     6311.71     6254.61    265.27 o 
   6  15   7     1753.67     1658.36     92.33 o 
   7  15   7     4874.46     5210.46    193.71 o 
   8  15   7     6758.65     6768.51    222.03 o 
   9  15   7       45.20       24.98     20.21 o 
  10  15   7       42.88       39.80     22.82 o 
  11  15   7        2.03      -22.09     22.09 o 
  12  15   7      393.52      393.05     48.45 o 
  13  15   7     2490.48     2468.58    143.39 o 
  -4  16   7      315.89      321.64     76.24 o 
  -3  16   7      572.45      473.00     67.01 o 
  -2  16   7     1081.48     1065.68    128.57 o 
  -1  16   7     4289.53     4305.62    190.16 o 
   0  16   7        0.10      -12.59     29.06 o 
   1  16   7     1769.62     1608.50    100.41 o 
   2  16   7      357.59      367.03     64.70 o 
   3  16   7       49.00       75.83     36.05 o 
   4  16   7     2470.94     2407.33    144.59 o 
   5  16   7       22.85        3.47     25.41 o 
   6  16   7     5200.24     5626.21    219.84 o 
   7  16   7     2274.80     2131.81    138.55 o 
   8  16   7     2517.21     2635.98    107.24 o 
   9  16   7     1386.83     1508.47     71.51 o 
  10  16   7       55.31       58.96     25.38 o 
  11  16   7     1624.19     1444.72     76.71 o 
  12  16   7     1887.69     1807.31    108.21 o 
  13  16   7     1477.08     1480.04    112.84 o 
  -3  17   7     2970.06     2733.67    192.99 o 
  -2  17   7     2620.88     2762.76    167.17 o 
  -1  17   7      682.67      725.51     75.98 o 
   0  17   7     1247.20     1222.66     95.05 o 
   1  17   7       12.39       -4.38     29.47 o 
   2  17   7      162.52       69.13     42.71 o 
   3  17   7      740.61      794.53     99.34 o 
   4  17   7     2119.78     2158.61    232.56 o 
   5  17   7     8148.84     9599.59    606.82 o 
   6  17   7      172.87      246.48     52.39 o 
   7  17   7     2671.30     2866.45    118.17 o 
   8  17   7      746.50      679.42     45.04 o 
   9  17   7       38.43       18.52     21.05 o 
  10  17   7     2189.87     2209.23     94.79 o 
  11  17   7       48.03       15.48     33.66 o 
  12  17   7     4554.07     4487.55    180.88 o 
  -1  18   7      549.24      563.41     72.56 o 
   0  18   7       43.99       33.07     40.36 o 
   1  18   7      309.13      383.81     77.83 o 
   2  18   7      128.55      108.31     49.14 o 
   3  18   7     3030.87     2724.93    169.44 o 
   4  18   7     3849.02     3890.67    214.48 o 
   7  18   7        4.79       -8.67     29.29 o 
   8  18   7       33.66       28.60     21.60 o 
   9  18   7     1985.29     2079.66     89.29 o 
  10  18   7      543.78      581.59     50.07 o 
  11  18   7     5797.46     6042.38    237.43 o 
   0  19   7      204.20      315.76     60.51 o 
   1  19   7      284.36      381.49     60.21 o 
   2  19   7     3795.51     4185.58    235.97 o 
   3  19   7      729.57      781.19     99.45 o 
   4  19   7     3471.14     3510.85    203.54 o 
   8  19   7      296.88      314.87     36.48 o 
   9  19   7     3063.26     3241.67    120.67 o 
  10  19   7     2110.76     2307.90    120.67 o 
   2  20   7      486.72      693.60    116.60 o 
   3  20   7     2286.60     2274.57    167.19 o 
   4  20   7        3.79      -20.00     44.19 o 
   9  20   7      434.31      490.33     90.15 o 
  -4 -19   8      377.13      163.48    103.52 o 
  -3 -19   8     1182.34     1285.09    131.20 o 
  -2 -19   8       33.31       26.28     80.54 o 
  -1 -19   8        0.78        7.83     53.69 o 
  -6 -18   8     4205.46     4435.35    256.57 o 
  -5 -18   8       61.95      119.47     49.62 o 
  -4 -18   8     2043.64     2034.73    129.46 o 
  -3 -18   8       85.85      108.14     44.12 o 
  -2 -18   8      358.39      367.11     62.02 o 
  -1 -18   8     2653.53     2924.42    180.14 o 
   0 -18   8      389.68      491.43     84.30 o 
   1 -18   8     4031.12     3868.64    229.76 o 
   2 -18   8      315.26      197.57     65.96 o 
  -8 -17   8     3010.94     2942.61    303.76 o 
  -7 -17   8     1102.70     1136.56     83.16 o 
  -6 -17   8      931.44      806.00     91.11 o 
  -5 -17   8      513.20      432.55     63.05 o 
  -4 -17   8        0.62        4.65     25.42 o 
  -3 -17   8      334.26      248.02     39.64 o 
  -2 -17   8      504.85      538.13     53.18 o 
  -1 -17   8     1851.55     1739.86    121.39 o 
   0 -17   8     5028.86     5331.95    194.01 o 
   1 -17   8       35.65        6.35     42.54 o 
   2 -17   8     1858.18     1775.85    224.92 o 
   3 -17   8       65.06       83.05     55.25 o 
  -9 -16   8     2334.29     2322.05    121.59 o 
  -8 -16   8       99.68      166.57     40.60 o 
  -7 -16   8     1788.39     1632.17     84.03 o 
  -6 -16   8      685.66      629.00     51.70 o 
  -5 -16   8        0.17      -20.40     26.55 o 
  -4 -16   8      798.82      799.95     63.05 o 
  -3 -16   8        7.74       -2.58     23.65 o 
  -2 -16   8     6557.53     6953.34    274.74 o 
  -1 -16   8     2489.01     2306.24    171.74 o 
   0 -16   8     1178.48     1092.38     72.61 o 
   1 -16   8     2185.78     2166.76    179.62 o 
   2 -16   8      104.16      118.23     37.64 o 
   3 -16   8      186.11      103.54     50.47 o 
   4 -16   8      229.92      256.99     68.18 o 
   5 -16   8     1776.33     1917.67    214.60 o 
  -9 -15   8      436.59      325.63     50.99 o 
  -8 -15   8     1851.98     1893.58     91.08 o 
  -7 -15   8       13.28        9.15     24.81 o 
  -6 -15   8       45.92       55.35     25.88 o 
  -5 -15   8      486.92      433.99     59.68 o 
  -4 -15   8      979.04      855.65     77.83 o 
  -3 -15   8     8422.40     8497.12    274.46 o 
  -2 -15   8       95.35       76.73     26.84 o 
  -1 -15   8     6762.94     6826.20    228.49 o 
   0 -15   8     1447.49     1314.42     75.68 o 
   1 -15   8        5.44       -5.16     21.56 o 
   2 -15   8      871.91      802.04     71.93 o 
   3 -15   8       75.43       69.50     45.88 o 
   4 -15   8     2068.97     2313.68    165.72 o 
   5 -15   8     1397.05     1297.18    125.92 o 
   6 -15   8      995.15     1005.81    114.12 o 
 -10 -14   8     1086.02     1180.06    116.33 o 
  -9 -14   8      651.64      657.38     56.85 o 
  -8 -14   8      284.52      284.98     38.66 o 
  -7 -14   8       11.21      -21.26     21.26 o 
  -6 -14   8      312.53      245.26     40.99 o 
  -5 -14   8     4186.86     4314.89    215.30 o 
  -4 -14   8     4096.18     3991.42    146.02 o 
  -3 -14   8     2146.32     2066.65     95.38 o 
  -2 -14   8     5896.93     5642.06    192.72 o 
  -1 -14   8       63.55       47.46     23.22 o 
   0 -14   8       60.53       82.85     24.91 o 
   1 -14   8      644.99      580.52     49.88 o 
   2 -14   8      552.29      634.04     61.94 o 
   3 -14   8     7045.84     7294.72    350.93 o 
   4 -14   8      427.48      488.33     76.39 o 
   5 -14   8     2029.00     1868.36    196.14 o 
   6 -14   8      231.20      188.72    129.11 o 
   7 -14   8        7.46       48.65     54.88 o 
 -10 -13   8      396.36      392.64     54.92 o 
  -9 -13   8      316.42      285.16     39.35 o 
  -8 -13   8       13.38       -2.44     23.57 o 
  -7 -13   8       13.56       19.19     22.05 o 
  -6 -13   8     3837.62     3999.40    132.19 o 
  -5 -13   8      534.66      565.76     46.01 o 
  -4 -13   8     5984.99     5760.58    171.82 o 
  -3 -13   8     3714.93     3852.71    123.49 o 
  -2 -13   8     1070.17      950.63     60.55 o 
  -1 -13   8       21.73      -16.54     16.54 o 
   0 -13   8       52.49       37.68     21.05 o 
   1 -13   8     2470.24     2328.41     97.85 o 
   2 -13   8     8167.30     7918.93    254.63 o 
   3 -13   8     1258.51     1312.98     86.50 o 
   4 -13   8     2421.54     2340.59    153.01 o 
   5 -13   8        2.57        5.70     37.62 o 
   6 -13   8       63.78       47.48     45.40 o 
   7 -13   8      188.41      232.43     63.32 o 
   8 -13   8      572.77      380.07     78.91 o 
 -11 -12   8       10.32        1.19     34.19 o 
 -10 -12   8      472.75      507.29     50.73 o 
  -9 -12   8        0.89       -5.87     25.02 o 
  -8 -12   8      827.07      752.77     57.85 o 
  -7 -12   8     5281.30     5262.44    165.24 o 
  -6 -12   8      950.48      909.90     55.64 o 
  -5 -12   8    14976.62    14926.94    362.13 o 
  -4 -12   8      635.80      699.83     45.23 o 
  -3 -12   8      440.41      471.39     37.27 o 
  -2 -12   8       44.19       21.20     16.53 o 
  -1 -12   8      987.38      954.04     58.07 o 
   0 -12   8     9114.89     8984.73    279.86 o 
   1 -12   8     2366.34     2268.80    109.32 o 
   2 -12   8     7459.46     7117.45    199.71 o 
   3 -12   8     4416.91     4284.62    189.43 o 
   4 -12   8      142.22      171.78     60.60 o 
   5 -12   8      138.82      172.74     49.10 o 
   6 -12   8       69.07       86.37     43.18 o 
   7 -12   8      683.00      640.60     86.19 o 
   8 -12   8     1352.80     1317.16    333.81 o 
 -11 -11   8       75.44       64.00     37.31 o 
 -10 -11   8        3.09        0.93     25.78 o 
  -9 -11   8     2293.52     2553.71    102.78 o 
  -8 -11   8      559.93      519.87     45.59 o 
  -7 -11   8     2247.43     2152.03     88.35 o 
  -6 -11   8     6681.76     6585.26    194.34 o 
  -5 -11   8       13.45       16.68     16.09 o 
  -4 -11   8     1303.84     1183.03     57.25 o 
  -3 -11   8     2098.37     2012.21     75.77 o 
  -2 -11   8     1375.66     1275.10     57.44 o 
  -1 -11   8    16632.49    16636.42    428.97 o 
   0 -11   8     1710.12     1733.81     84.93 o 
   1 -11   8     9365.34     9120.70    247.63 o 
   2 -11   8      869.84      903.22     45.56 o 
   3 -11   8     2355.23     2212.52    109.41 o 
   4 -11   8      150.52      201.83     46.28 o 
   5 -11   8        0.84      -28.63     31.93 o 
   6 -11   8     1996.96     2176.73    148.07 o 
   7 -11   8      740.87      821.98     95.23 o 
   8 -11   8     2985.20     3318.06    198.84 o 
   9 -11   8     1241.02     1299.03    125.77 o 
 -11 -10   8        0.91      -19.38     30.48 o 
 -10 -10   8      435.29      515.26     62.32 o 
  -9 -10   8       21.78       22.72     25.48 o 
  -8 -10   8     5441.66     5499.22    181.74 o 
  -7 -10   8     2059.31     2051.58     83.38 o 
  -6 -10   8     2971.57     2891.37    101.65 o 
  -5 -10   8        3.62        0.28     14.66 o 
  -4 -10   8      269.31      299.74     29.87 o 
  -3 -10   8     1466.84     1454.61     59.94 o 
  -2 -10   8     2268.33     2403.31     82.16 o 
  -1 -10   8     8431.51     8397.21    206.34 o 
   0 -10   8    15236.85    15615.46    406.51 o 
   1 -10   8     1528.45     1577.28     61.37 o 
   2 -10   8      317.36      320.61     27.10 o 
   3 -10   8      529.63      485.23     34.03 o 
   4 -10   8     3551.83     3303.83    193.53 o 
   5 -10   8     3506.25     3213.76    177.49 o 
   6 -10   8      503.73      493.54    101.96 o 
   7 -10   8     3153.44     3503.34    197.35 o 
   8 -10   8      303.71      313.89     63.22 o 
   9 -10   8      788.34      959.24    105.79 o 
  10 -10   8       82.89       51.62     88.10 o 
 -11  -9   8      413.15      449.12     64.74 o 
 -10  -9   8      392.52      390.99     80.81 o 
  -9  -9   8     4525.29     4372.38    145.60 o 
  -8  -9   8      297.28      272.17     34.73 o 
  -7  -9   8     2151.98     2140.38     88.12 o 
  -6  -9   8      619.46      541.63     40.82 o 
  -5  -9   8       27.15       12.31     14.98 o 
  -4  -9   8     4642.84     4419.10    132.95 o 
  -3  -9   8      484.46      525.79     45.65 o 
  -2  -9   8    16093.70    16388.95    467.01 o 
  -1  -9   8      583.48      556.70     29.96 o 
   0  -9   8      537.56      515.13     28.22 o 
   1  -9   8       35.38       32.03     13.07 o 
   2  -9   8        5.11       13.64     12.12 o 
   3  -9   8     1556.36     1401.31     66.55 o 
   4  -9   8     4881.89     4984.26    191.99 o 
   5  -9   8     8913.52     9051.89    403.74 o 
   6  -9   8     7767.93     7628.19    352.32 o 
   7  -9   8      208.44      151.63     46.52 o 
   8  -9   8      241.60      202.56     54.26 o 
   9  -9   8       23.91      -18.48     40.30 o 
  10  -9   8      697.86      848.50    154.00 o 
 -12  -8   8      148.77       70.24     53.34 o 
 -11  -8   8     1477.94     1356.27    146.72 o 
 -10  -8   8     2452.82     2500.33    124.23 o 
  -9  -8   8     1009.85     1040.30     63.14 o 
  -8  -8   8     1601.72     1638.47     75.13 o 
  -7  -8   8       17.32       11.46     18.38 o 
  -6  -8   8     1228.10     1257.74     67.63 o 
  -5  -8   8     6346.27     6331.31    165.62 o 
  -4  -8   8     2322.87     2279.86     79.60 o 
  -3  -8   8    15029.82    14325.69    443.02 o 
  -2  -8   8     1185.81     1172.35     44.42 o 
  -1  -8   8     6331.72     6276.25    161.45 o 
   0  -8   8      236.42      275.58     20.91 o 
   1  -8   8      275.92      301.10     21.16 o 
   2  -8   8     4300.48     4256.79    125.50 o 
   3  -8   8       34.05       24.82     12.86 o 
   4  -8   8    12059.25    11428.81    395.70 o 
   5  -8   8     9164.03     9527.43    431.81 o 
   6  -8   8      776.13      770.95     79.33 o 
   7  -8   8     1040.09     1070.91     95.55 o 
   8  -8   8        0.46       14.80     33.70 o 
   9  -8   8     2007.21     1872.46    136.21 o 
  10  -8   8      680.84      595.64    125.58 o 
  11  -8   8      851.77      875.93    158.24 o 
 -12  -7   8     1119.48     1143.39    154.85 o 
 -11  -7   8      164.40      108.90     52.31 o 
 -10  -7   8     1821.99     1875.79    115.16 o 
  -9  -7   8      951.46      906.10     65.22 o 
  -8  -7   8      108.82       88.59     23.91 o 
  -7  -7   8      465.26      445.75     37.50 o 
  -6  -7   8      845.07      841.37     43.21 o 
  -5  -7   8     7189.50     7215.20    184.47 o 
  -4  -7   8    10764.62    10912.99    264.56 o 
  -3  -7   8      999.68     1010.28     46.61 o 
  -2  -7   8     3180.07     3099.60     86.65 o 
  -1  -7   8       53.90       51.75     11.87 o 
   0  -7   8       62.31       36.78     10.88 o 
   1  -7   8     5374.62     5229.64    131.93 o 
   2  -7   8     1322.95     1295.75     44.47 o 
   3  -7   8    14107.03    14610.74    379.21 o 
   4  -7   8      103.61       72.08     18.15 o 
   5  -7   8     2632.59     2550.63    118.74 o 
   6  -7   8       21.25       58.42     21.53 o 
   7  -7   8        1.02      -26.37     26.37 o 
   8  -7   8     1850.89     1817.18    124.65 o 
   9  -7   8        0.61       31.28     36.34 o 
  10  -7   8     2979.70     3588.29    300.79 o 
  11  -7   8      862.84     1037.71    166.45 o 
 -12  -6   8        2.99       56.10     48.33 o 
 -11  -6   8     1401.52     1580.17    131.22 o 
 -10  -6   8       72.67       62.36     39.17 o 
  -9  -6   8        0.54        2.03     27.66 o 
  -8  -6   8      443.46      400.25     42.54 o 
  -7  -6   8     1005.36      909.56     51.35 o 
  -6  -6   8     7913.81     7471.00    190.52 o 
  -5  -6   8      322.52      324.58     27.98 o 
  -4  -6   8     4787.98     4844.95    128.44 o 
  -3  -6   8     1660.89     1752.54     57.06 o 
  -2  -6   8       78.16       56.53     12.09 o 
  -1  -6   8     2065.85     2098.33     62.53 o 
   0  -6   8      840.39      870.32     34.82 o 
   1  -6   8    27605.20    27463.59    621.52 o 
   2  -6   8    15777.28    16100.68    372.28 o 
   3  -6   8     3944.09     4020.78    124.22 o 
   4  -6   8     3202.86     3290.81    101.33 o 
   5  -6   8        8.63        0.15     15.14 o 
   6  -6   8      927.92      780.12     56.15 o 
   7  -6   8     1517.82     1370.42    136.99 o 
   8  -6   8     1822.01     1708.60    189.29 o 
   9  -6   8     5741.52     5915.34    285.10 o 
  10  -6   8       20.38       -5.23     52.18 o 
  11  -6   8      764.82      784.15    143.68 o 
  12  -6   8      217.54      177.48     89.37 o 
 -12  -5   8      641.20      636.19    218.35 o 
 -11  -5   8        4.32       33.13     45.39 o 
 -10  -5   8      158.01      135.61     48.45 o 
  -9  -5   8       60.15       -4.26     35.99 o 
  -8  -5   8     1946.62     1986.22    102.67 o 
  -7  -5   8     5067.41     5156.02    176.45 o 
  -6  -5   8      161.95      138.54     20.54 o 
  -5  -5   8     5067.88     5045.72    134.13 o 
  -4  -5   8        9.08       -0.18     11.01 o 
  -3  -5   8      227.71      249.10     20.54 o 
  -2  -5   8     4501.86     4667.23    120.64 o 
  -1  -5   8      752.00      735.67     29.59 o 
   0  -5   8    21288.24    20796.75    441.47 o 
   1  -5   8     3390.08     3406.72     91.70 o 
   2  -5   8    11094.94    11515.56    251.12 o 
   3  -5   8      881.96      810.78     32.51 o 
   4  -5   8       13.06       26.58     11.54 o 
   5  -5   8     5241.58     4797.48    181.33 o 
   6  -5   8      124.70       92.85     23.04 o 
   7  -5   8     4898.23     4840.13    187.62 o 
   8  -5   8     6623.52     6852.69    255.98 o 
   9  -5   8      642.79      816.82    126.99 o 
  10  -5   8     2173.66     1995.38    208.73 o 
  11  -5   8      112.20       25.45     65.05 o 
  12  -5   8      257.70      273.36     98.71 o 
 -12  -4   8      111.78      119.27     54.37 o 
 -11  -4   8       12.21       17.19     45.29 o 
 -10  -4   8      179.15      196.74     53.21 o 
  -9  -4   8     3824.03     3614.60    198.97 o 
  -8  -4   8     2334.07     1969.43    126.43 o 
  -7  -4   8     1954.92     1900.14     99.69 o 
  -6  -4   8      988.49     1004.14     51.16 o 
  -5  -4   8       44.57       14.94     12.08 o 
  -4  -4   8     1732.38     1787.37     64.54 o 
  -3  -4   8     1643.19     1747.07     56.02 o 
  -2  -4   8     6310.38     6176.98    142.45 o 
  -1  -4   8    14596.16    14863.81    343.68 o 
   0  -4   8     1727.77     1767.40     53.61 o 
   1  -4   8     5926.01     5443.86    130.26 o 
   2  -4   8      288.02      283.93     17.71 o 
   3  -4   8        3.63       22.08      7.85 o 
   4  -4   8     6450.48     6364.25    145.00 o 
   5  -4   8     1244.25     1120.27     81.26 o 
   6  -4   8    16930.44    18183.42    608.21 o 
   7  -4   8     3245.45     3398.46    140.46 o 
   8  -4   8     4185.80     4401.73    176.19 o 
   9  -4   8     1736.12     1824.77    123.46 o 
  10  -4   8        0.71      -38.04     38.04 o 
  11  -4   8      945.25      784.01    139.15 o 
  12  -4   8      333.06      390.17    111.01 o 
  13  -4   8     1548.87     1805.88    226.12 o 
 -12  -3   8        7.24      -24.79     45.01 o 
 -11  -3   8      147.62      124.81     48.98 o 
 -10  -3   8     1785.35     1787.78    197.91 o 
  -9  -3   8       39.81        5.23     33.66 o 
  -8  -3   8     3401.77     3126.29    169.07 o 
  -7  -3   8      874.41      932.53    120.30 o 
  -6  -3   8      336.09      343.66     32.17 o 
  -5  -3   8      623.62      586.30     35.86 o 
  -4  -3   8       13.10        1.96     10.95 o 
  -3  -3   8     9052.91     8609.87    181.65 o 
  -2  -3   8     5330.86     4994.60    118.23 o 
  -1  -3   8    10369.02    10318.37    226.30 o 
   0  -3   8    19214.19    19541.90    415.11 o 
   1  -3   8      386.22      404.46     20.12 o 
   2  -3   8     1517.71     1613.10     45.17 o 
   3  -3   8     6906.80     7324.24    175.72 o 
   4  -3   8    16305.88    16642.34    393.03 o 
   5  -3   8    22289.52    22752.23    573.18 o 
   6  -3   8      582.65      642.41     47.27 o 
   7  -3   8     5606.04     5922.61    224.86 o 
   8  -3   8      613.39      636.09     52.63 o 
   9  -3   8      147.22      107.07     37.45 o 
  10  -3   8      520.39      449.63     77.85 o 
  11  -3   8      148.74      111.29     69.44 o 
  12  -3   8     7294.14     7910.24    554.35 o 
  13  -3   8      781.99      770.29    154.57 o 
 -11  -2   8      931.28      868.02    222.16 o 
 -10  -2   8      329.04      212.84     65.19 o 
  -9  -2   8     2843.99     2870.03    162.98 o 
  -8  -2   8      422.39      416.44     60.66 o 
  -7  -2   8       44.15       23.10     25.15 o 
  -6  -2   8       17.02      -16.27     17.31 o 
  -5  -2   8       45.58       34.77     13.13 o 
  -4  -2   8    10550.02    10397.46    232.87 o 
  -3  -2   8       46.92       56.15     12.05 o 
  -2  -2   8    50302.87    53764.29   1121.50 o 
  -1  -2   8     4608.27     4567.19    100.61 o 
   0  -2   8     3170.35     3001.68     93.75 o 
   1  -2   8     6511.77     6603.62    158.93 o 
   2  -2   8     6000.47     6168.48    129.95 o 
   3  -2   8    11872.55    11989.04    242.15 o 
   4  -2   8    10969.23    11271.68    263.09 o 
   5  -2   8    13873.11    13642.30    369.44 o 
   6  -2   8     5354.54     5286.26    147.95 o 
   7  -2   8      100.56       95.42     39.19 o 
   8  -2   8       28.45        7.80     19.01 o 
   9  -2   8        6.40       23.28     31.82 o 
  10  -2   8     1323.51     1566.74    180.52 o 
  11  -2   8     3613.05     4090.31    322.43 o 
  12  -2   8       86.34       74.67     76.65 o 
  13  -2   8     1664.51     1948.43    227.96 o 
 -11  -1   8     1205.30     1282.08    176.06 o 
 -10  -1   8     1564.20     1697.29    126.89 o 
  -9  -1   8      684.30      744.79     81.34 o 
  -8  -1   8      533.30      611.70    159.87 o 
  -7  -1   8       18.84       23.23     26.27 o 
  -6  -1   8      916.28      855.41     79.56 o 
  -5  -1   8     1595.44     1607.90    112.04 o 
  -4  -1   8     4318.73     4467.90    103.30 o 
  -3  -1   8    16397.06    17244.69    328.02 o 
  -2  -1   8      101.48       91.34     10.03 o 
  -1  -1   8    18914.60    20140.35    400.37 o 
   0  -1   8       77.40       63.61      8.82 o 
   1  -1   8     6541.80     6702.51    149.01 o 
   2  -1   8    32058.93    32044.82    626.93 o 
   3  -1   8        6.67       -6.30      6.30 o 
   4  -1   8    26593.77    25852.79    583.25 o 
   5  -1   8     9286.53     9323.99    243.61 o 
   6  -1   8      330.78      334.07     23.89 o 
   7  -1   8      557.16      586.79     32.99 o 
   8  -1   8      457.90      511.18     71.06 o 
   9  -1   8     8163.82     8697.40    449.28 o 
  10  -1   8     1920.34     2086.45    192.33 o 
  11  -1   8     1512.31     1572.12    180.31 o 
  12  -1   8     1725.98     1916.75    211.42 o 
  13  -1   8        0.10      -35.64     60.10 o 
  14  -1   8        0.00        1.13     72.40 o 
 -11   0   8      385.34      391.86    110.02 o 
 -10   0   8      350.61      375.74    107.48 o 
  -9   0   8       56.48       75.02     49.64 o 
  -8   0   8      234.24      216.05     48.85 o 
  -7   0   8     3290.13     3187.27    144.25 o 
  -6   0   8     3618.57     3552.73    145.36 o 
  -5   0   8     6790.44     6419.97    202.49 o 
  -4   0   8     7609.13     7674.93    209.99 o 
  -3   0   8      730.72      742.55     26.50 o 
  -2   0   8       36.17       49.04      8.40 o 
  -1   0   8      641.23      659.23     34.96 o 
   0   0   8    17852.68    18042.71    383.32 o 
   1   0   8    30432.61    31987.15    626.24 o 
   2   0   8    14972.40    15087.92    300.63 o 
   3   0   8    42469.29    42640.45    885.37 o 
   4   0   8       46.08       60.35     10.11 o 
   5   0   8     1166.03     1316.87     47.00 o 
   6   0   8     2540.02     2587.14     81.01 o 
   7   0   8     2062.40     2067.30     69.09 o 
   8   0   8    10124.98    10373.59    309.87 o 
   9   0   8       30.94       29.85     29.41 o 
  10   0   8     8391.20     9180.30    593.95 o 
  11   0   8     2204.70     2242.29    206.18 o 
  12   0   8      447.41      555.20    114.83 o 
  13   0   8      140.85      -19.94     63.78 o 
  14   0   8        1.16      107.48     74.81 o 
 -11   1   8      646.27      854.01    162.20 o 
 -10   1   8        0.61       17.39     62.08 o 
  -9   1   8       21.34       32.67     62.08 o 
  -8   1   8     1904.57     1831.73    129.11 o 
  -7   1   8     1474.39     1437.03     85.20 o 
  -6   1   8    12701.31    12618.42    425.63 o 
  -5   1   8     1396.74     1468.13     69.76 o 
  -4   1   8     7537.62     7656.26    233.57 o 
  -3   1   8      164.47      155.67     21.31 o 
  -2   1   8      991.70     1025.75     35.66 o 
  -1   1   8    15195.41    15524.81    332.86 o 
   0   1   8    15699.20    16412.32    348.27 o 
   1   1   8    59930.03    65871.23   1359.69 o 
   2   1   8    32941.20    33963.67    663.19 o 
   3   1   8     3779.04     3904.50     84.84 o 
   4   1   8       69.07       92.32     21.36 o 
   5   1   8       49.85       67.59     13.32 o 
   6   1   8     6105.41     5866.83    159.74 o 
   7   1   8    18726.01    18570.74    471.97 o 
   8   1   8      742.14      790.42     53.37 o 
   9   1   8    19125.24    19452.25    645.55 o 
  10   1   8      117.80      127.56     54.73 o 
  11   1   8      805.90      941.69    133.78 o 
  12   1   8       21.37       -4.95     52.04 o 
  13   1   8       44.40       26.44     61.94 o 
  14   1   8     2207.82     2426.70    253.42 o 
 -11   2   8      103.87       86.97     92.77 o 
 -10   2   8      800.45      539.36    121.76 o 
  -9   2   8      390.31      411.80    105.64 o 
  -8   2   8     2231.11     2119.12    210.57 o 
  -7   2   8     7216.53     7422.06    269.16 o 
  -6   2   8      295.74      281.32     35.06 o 
  -5   2   8     5439.29     5443.82    177.86 o 
  -4   2   8        2.86       17.58     22.30 o 
  -3   2   8      717.28      748.66     39.52 o 
  -2   2   8     7764.28     8027.66    180.73 o 
  -1   2   8      465.69      440.74     21.92 o 
   0   2   8    46234.79    48102.04    997.90 o 
   1   2   8    12109.19    12364.84    264.82 o 
   2   2   8    27599.42    28433.01    555.16 o 
   3   2   8     3638.30     3702.91     92.21 o 
   4   2   8      369.51      345.97     16.91 o 
   5   2   8     9593.98     9567.32    247.75 o 
   6   2   8     1811.40     1715.84     57.81 o 
   7   2   8     8332.17     7855.64    233.08 o 
   8   2   8     6012.70     5859.38    213.26 o 
   9   2   8     1315.80     1223.83     91.17 o 
  10   2   8     3318.37     3346.05    120.47 o 
  11   2   8        1.13       29.70     50.06 o 
  12   2   8      184.34      147.50     67.31 o 
  13   2   8     1180.31     1440.32    182.57 o 
  14   2   8      636.24      680.49    136.75 o 
 -10   3   8        5.16       39.60     69.01 o 
  -9   3   8     3322.42     3341.38    279.86 o 
  -8   3   8     1516.22     1643.54    187.52 o 
  -7   3   8     1162.62     1067.29     98.53 o 
  -6   3   8     1336.29     1324.07     66.69 o 
  -5   3   8     1154.25     1115.97     54.63 o 
  -4   3   8      142.86      157.69     27.96 o 
  -3   3   8      355.62      423.59     28.22 o 
  -2   3   8     9900.96    10150.16    225.09 o 
  -1   3   8    17279.34    17362.25    399.76 o 
   0   3   8      494.44      472.20     23.16 o 
   1   3   8    23348.96    24688.06    557.92 o 
   2   3   8     2296.66     2432.45     89.44 o 
   3   3   8     2083.83     2135.17     57.27 o 
   4   3   8    15616.92    15529.89    390.74 o 
   5   3   8     2821.26     2920.41     85.29 o 
   6   3   8    36060.03    34358.39    950.19 o 
   7   3   8     2143.79     2175.26    109.70 o 
   8   3   8     3846.59     3766.28    146.45 o 
   9   3   8      549.42      523.62     46.94 o 
  10   3   8      303.75      305.34     66.50 o 
  11   3   8     4864.38     4716.83    242.78 o 
  12   3   8      459.20      617.85    114.41 o 
  13   3   8     3359.43     3382.81    281.42 o 
  14   3   8     2407.38     2308.19    240.27 o 
  15   3   8      262.18      325.40    115.11 o 
 -10   4   8     1616.80     1583.29    206.61 o 
  -9   4   8       15.45      -27.29     63.64 o 
  -8   4   8     1555.14     1430.68     96.50 o 
  -7   4   8      413.98      394.66     51.49 o 
  -6   4   8        1.18        9.46     19.85 o 
  -5   4   8      517.96      555.28     42.85 o 
  -4   4   8     1089.17     1012.38     57.32 o 
  -3   4   8    11439.53    11077.62    291.02 o 
  -2   4   8    10623.41    10120.21    242.98 o 
  -1   4   8     4656.98     4654.44    142.33 o 
   0   4   8      109.35      200.10     19.70 o 
   1   4   8      438.15      461.74     27.56 o 
   2   4   8    13090.02    14068.15    392.02 o 
   3   4   8      492.63      431.46     21.88 o 
   4   4   8    12979.53    12472.04    264.96 o 
   5   4   8    27544.02    27858.98    773.00 o 
   6   4   8      118.91      135.98     31.98 o 
   7   4   8     6474.10     6044.53    215.58 o 
   8   4   8      289.29      261.66     31.90 o 
   9   4   8      143.30      185.78     29.94 o 
  10   4   8     4358.07     4443.94    176.04 o 
  11   4   8      201.61      192.93     32.68 o 
  12   4   8     7822.05     8099.59    265.70 o 
  13   4   8      411.62      393.56     97.01 o 
  14   4   8      764.65      872.54    145.52 o 
  15   4   8       22.10      -55.29     55.29 o 
 -10   5   8      402.12      589.99    143.40 o 
  -9   5   8     2055.64     2099.32    225.70 o 
  -8   5   8        0.47       74.82     38.58 o 
  -7   5   8        0.30      -22.23     27.71 o 
  -6   5   8      968.44      879.77    108.06 o 
  -5   5   8     1005.43     1045.41     59.86 o 
  -4   5   8     6465.20     6581.00    206.03 o 
  -3   5   8      233.15      277.58     39.21 o 
  -2   5   8    10754.84    10543.09    307.29 o 
  -1   5   8     2890.93     3140.50     85.02 o 
   0   5   8        6.34       10.32      6.45 o 
   1   5   8      294.27      226.31     15.17 o 
   2   5   8      143.36      140.63     11.92 o 
   3   5   8    20802.25    19770.62    496.78 o 
   4   5   8    14909.80    14658.24    311.40 o 
   5   5   8     1195.40     1046.87     49.45 o 
   6   5   8     4109.24     4208.61    220.71 o 
   7   5   8       59.09       28.57     21.66 o 
   8   5   8     2289.17     2325.21    101.00 o 
   9   5   8     1845.84     1888.84     91.09 o 
  10   5   8     4199.88     4108.04    166.14 o 
  11   5   8     9253.04     9523.19    293.08 o 
  12   5   8      505.91      432.18     46.64 o 
  13   5   8     1016.13      992.01     77.55 o 
  14   5   8        8.15       32.81     61.37 o 
  15   5   8      352.91      346.33    108.47 o 
  -9   6   8        0.42       75.09     75.80 o 
  -8   6   8       10.84        7.59     34.19 o 
  -7   6   8        0.92       -8.73     31.12 o 
  -6   6   8     2214.52     2447.52    122.54 o 
  -5   6   8     3940.12     4036.87    170.57 o 
  -4   6   8     1853.22     1821.28     80.04 o 
  -3   6   8     9167.27     8685.44    261.57 o 
  -2   6   8     1044.66     1026.40     53.64 o 
  -1   6   8      274.84      353.22     23.03 o 
   0   6   8     1114.90     1096.34     39.96 o 
   1   6   8     5368.50     5390.24    142.07 o 
   2   6   8    36642.82    35208.19    731.99 o 
   3   6   8      675.58      804.53     25.20 o 
   4   6   8    10597.75    10908.46    273.12 o 
   5   6   8     1445.60     1727.54     83.85 o 
   6   6   8      191.30      169.60     18.99 o 
   7   6   8     3512.84     3440.80    177.76 o 
   8   6   8      141.64      156.10     27.60 o 
   9   6   8     8689.92     8072.28    348.35 o 
  10   6   8     2194.89     2206.33    104.76 o 
  11   6   8     4258.72     3837.73    138.83 o 
  12   6   8     1912.16     1945.27     96.47 o 
  13   6   8       20.09       -0.45     26.26 o 
  14   6   8       54.02        3.34     40.02 o 
  15   6   8      147.47      110.73     79.05 o 
  -9   7   8       26.73      153.72     90.08 o 
  -8   7   8        7.38        8.74     37.28 o 
  -7   7   8     1926.42     2206.15    125.31 o 
  -6   7   8      518.15      500.79     60.39 o 
  -5   7   8     3514.65     3712.73    162.40 o 
  -4   7   8     2611.76     2743.92    126.91 o 
  -3   7   8      635.18      589.34     43.15 o 
  -2   7   8      401.44      379.54     33.81 o 
  -1   7   8      660.52      700.55     43.08 o 
   0   7   8     9899.99    10539.58    304.11 o 
   1   7   8    15929.80    15903.26    365.35 o 
   2   7   8     2652.18     2850.95     61.56 o 
   3   7   8    11839.43    11763.65    249.02 o 
   4   7   8      499.01      520.98     20.53 o 
   5   7   8      325.99      388.89     22.03 o 
   6   7   8     5093.84     4999.61    251.17 o 
   7   7   8      792.30      705.96     47.28 o 
   8   7   8    16573.19    15374.62    512.11 o 
   9   7   8      249.06      246.34     34.29 o 
  10   7   8     2584.54     2716.31    121.20 o 
  11   7   8      590.90      561.85     48.47 o 
  12   7   8      187.07      122.94     38.89 o 
  13   7   8      841.46      980.12     70.24 o 
  14   7   8       13.35      -15.88     33.34 o 
  15   7   8     2298.70     2224.76    241.82 o 
  -8   8   8     1560.03     1682.78    116.31 o 
  -7   8   8      302.74      331.84     56.43 o 
  -6   8   8     5582.12     5479.06    225.12 o 
  -5   8   8      210.29      176.02     39.43 o 
  -4   8   8      804.00      774.65     66.45 o 
  -3   8   8      165.99      201.36     35.80 o 
  -2   8   8       77.05       61.34     19.04 o 
  -1   8   8     4115.39     4129.94    136.97 o 
   0   8   8     2815.94     3172.48    152.62 o 
   1   8   8     5155.67     5183.88    178.60 o 
   2   8   8     3768.08     3815.71    100.33 o 
   3   8   8      243.85      271.15     13.50 o 
   5   8   8       16.92        8.48      9.72 o 
   6   8   8     3878.83     3712.63    120.20 o 
   7   8   8     7384.60     7177.25    389.24 o 
   8   8   8     3220.98     2975.02    122.70 o 
   9   8   8     6782.65     7078.79    279.61 o 
  10   8   8       38.42       26.34     21.75 o 
  11   8   8      119.25       92.10     25.36 o 
  12   8   8       11.78        0.06     23.49 o 
  13   8   8      837.38      801.49     64.50 o 
  14   8   8     2218.44     2454.20    116.26 o 
  15   8   8       85.76       94.86    103.94 o 
  -8   9   8      962.00     1093.02     97.51 o 
  -7   9   8     2270.00     2219.10    131.55 o 
  -6   9   8        6.42        7.54     44.82 o 
  -5   9   8      677.47      697.93     69.24 o 
  -4   9   8      256.67      219.00     26.36 o 
  -3   9   8     1228.93     1175.82    132.42 o 
  -2   9   8     6430.99     6957.43    957.39 o 
  -1   9   8      814.90      951.60     52.92 o 
   0   9   8     5500.20     5410.77    239.61 o 
   1   9   8      111.66       54.65     18.13 o 
   2   9   8      189.01      220.81     25.52 o 
   3   9   8     2370.34     2418.17     58.33 o 
   4   9   8      911.91      943.66     32.69 o 
   5   9   8     9071.97     9456.84    274.72 o 
   6   9   8     1985.69     1945.68     66.46 o 
   7   9   8     6810.24     6685.75    236.64 o 
   8   9   8     3708.62     3776.81    148.83 o 
   9   9   8      626.89      671.82     54.45 o 
  10   9   8      155.48      121.73     33.96 o 
  11   9   8      179.90      129.99     28.28 o 
  12   9   8     1534.60     1519.04     83.10 o 
  13   9   8     4568.74     4365.43    163.81 o 
  14   9   8      463.41      433.69     52.79 o 
  15   9   8     1973.06     1893.15    152.98 o 
  -8  10   8      352.42      373.23     79.20 o 
  -7  10   8      304.42      258.82     84.00 o 
  -6  10   8        1.67      -25.15     34.47 o 
  -5  10   8      230.05      163.66     47.42 o 
  -4  10   8     1068.39     1119.30     85.04 o 
  -3  10   8      332.22      358.05     48.18 o 
  -2  10   8     3275.59     3182.60    140.83 o 
  -1  10   8     4778.56     4445.13    177.26 o 
   0  10   8       23.18       43.30     17.44 o 
   1  10   8     1051.88     1107.36     73.07 o 
   2  10   8      102.94       92.26     19.37 o 
   3  10   8     5079.26     4954.14    119.67 o 
   4  10   8    15191.47    14665.82    316.86 o 
   5  10   8      678.64      686.91     31.69 o 
   6  10   8    16805.91    16055.58    412.15 o 
   7  10   8      708.57      808.93     47.16 o 
   8  10   8     1427.83     1397.78     91.69 o 
   9  10   8      162.56      149.49     28.53 o 
  10  10   8        1.25      -20.16     20.16 o 
  11  10   8    12044.74    11725.37    356.03 o 
  12  10   8     1958.50     1753.39    138.62 o 
  13  10   8     4573.54     4555.13    169.18 o 
  14  10   8     1683.08     1567.34    127.28 o 
  15  10   8       41.77       -5.39     47.90 o 
  -7  11   8       11.92      -47.10     47.10 o 
  -6  11   8      130.35      164.77     48.16 o 
  -5  11   8      983.51     1031.13     95.05 o 
  -4  11   8      214.43      137.07     40.14 o 
  -3  11   8     4590.22     4397.74    240.52 o 
  -2  11   8     3431.59     3323.11    163.20 o 
  -1  11   8      824.71      925.71     69.99 o 
   0  11   8      332.98      335.09     54.71 o 
   1  11   8       18.96       34.63     17.78 o 
   2  11   8     1364.77     1434.34     64.16 o 
   3  11   8     1475.53     1508.76     60.31 o 
   4  11   8     7406.45     7505.98    168.84 o 
   5  11   8    11277.22    10889.78    305.78 o 
   6  11   8      136.24      125.18     30.60 o 
   7  11   8     1157.99     1230.27     59.41 o 
   8  11   8      283.99      288.50     31.72 o 
   9  11   8     2248.87     2153.59    127.17 o 
  10  11   8     9649.52     9684.82    344.91 o 
  11  11   8      636.08      618.42     54.10 o 
  12  11   8     5088.64     4939.11    217.24 o 
  13  11   8       29.50        7.12     27.23 o 
  14  11   8      121.93      122.55     57.15 o 
  15  11   8        0.81      -14.84     49.00 o 
  -6  12   8      991.25     1045.38    174.92 o 
  -5  12   8     1199.17     1156.16     96.86 o 
  -4  12   8     4279.88     4173.54    224.57 o 
  -3  12   8      103.98      113.57     38.35 o 
  -2  12   8     3813.32     3653.17    211.22 o 
  -1  12   8      552.68      548.73     69.72 o 
   0  12   8      110.31       38.68     27.13 o 
   1  12   8       82.96       76.53     27.77 o 
   2  12   8      127.94      131.11     23.48 o 
   3  12   8     9091.10     9905.89    339.63 o 
   4  12   8     9112.40     9207.88    301.68 o 
   5  12   8      341.74      345.53     23.17 o 
   6  12   8     1694.81     1757.07     70.85 o 
   7  12   8      312.49      336.81     31.35 o 
   8  12   8     5035.64     4952.24    166.90 o 
   9  12   8     4756.00     5005.66    195.28 o 
  10  12   8     3506.60     3269.77    157.24 o 
  11  12   8     6563.33     6190.26    208.27 o 
  12  12   8      466.53      532.27     52.44 o 
  13  12   8       71.52       55.91     32.29 o 
  14  12   8        4.61       27.23     37.97 o 
  -6  13   8     1539.20     1686.91    150.59 o 
  -5  13   8     1608.74     1534.84    139.47 o 
  -4  13   8      312.76      202.68     63.86 o 
  -3  13   8      306.07      286.77     47.61 o 
  -2  13   8      210.92      255.30     46.96 o 
  -1  13   8      947.07      987.39     77.88 o 
   0  13   8     2052.60     1965.81    125.69 o 
   1  13   8       75.08       80.68     30.58 o 
   2  13   8     9355.73     9277.94    339.85 o 
   3  13   8     1714.92     1998.91     95.78 o 
   4  13   8     2184.00     2066.76    121.85 o 
   5  13   8       13.92       41.75     18.65 o 
   6  13   8       22.07        5.30     16.21 o 
   7  13   8    10802.78    10309.39    312.32 o 
   8  13   8       43.30       19.36     21.54 o 
   9  13   8     8227.75     7947.99    253.50 o 
  10  13   8     2169.70     2099.27    110.69 o 
  11  13   8      577.68      586.66     59.64 o 
  12  13   8      925.68     1010.38     71.16 o 
  13  13   8        0.03       -7.51     26.80 o 
  14  13   8     1187.89      912.97    123.49 o 
  -5  14   8     1109.79     1091.20    234.68 o 
  -4  14   8      112.60       14.68     40.66 o 
  -3  14   8       64.99       81.14     40.36 o 
  -2  14   8      377.13      381.82     55.68 o 
  -1  14   8      178.82      110.28     39.54 o 
   0  14   8     9441.08     9481.61    352.90 o 
   1  14   8     4748.09     4688.36    191.49 o 
   2  14   8     1673.55     1586.78     92.48 o 
   3  14   8     2976.85     3143.88    133.98 o 
   4  14   8     1296.31     1362.44     90.61 o 
   5  14   8      501.85      539.35     51.18 o 
   6  14   8     3842.38     3840.76    129.69 o 
   7  14   8      764.77      795.56     48.50 o 
   8  14   8    15998.31    16228.72    478.95 o 
   9  14   8       22.10       -2.38     20.54 o 
  10  14   8      841.22      871.17     55.85 o 
  11  14   8       45.80       26.96     25.47 o 
  12  14   8      202.00      103.18     33.34 o 
  13  14   8     2063.94     1983.90    125.55 o 
  14  14   8        0.61       97.20     47.52 o 
  -4  15   8      257.20      239.30     69.51 o 
  -3  15   8      460.45      446.40    136.72 o 
  -2  15   8      355.45      371.68     65.91 o 
  -1  15   8     3503.37     3479.20    161.26 o 
   0  15   8      668.33      696.95     69.07 o 
   1  15   8     3103.72     2866.46    136.48 o 
   2  15   8     2009.27     2015.63    109.31 o 
   3  15   8       20.23       -4.14     28.56 o 
   4  15   8     2653.86     3137.65    172.04 o 
   5  15   8      109.15      104.55     31.20 o 
   6  15   8     7503.40     7708.50    395.47 o 
   7  15   8     5767.30     5791.53    189.25 o 
   8  15   8      949.01      995.42     62.85 o 
   9  15   8     1163.92     1189.32     97.47 o 
  10  15   8       23.80       -3.53     20.68 o 
  11  15   8      623.74      601.68     49.51 o 
  12  15   8     1229.90     1357.60     85.12 o 
  13  15   8     1430.87     1385.61    107.84 o 
  -3  16   8     2009.37     1826.30    124.05 o 
  -2  16   8     2442.51     2479.55    142.84 o 
  -1  16   8      216.00      136.14     42.61 o 
   0  16   8     4095.14     4207.88    185.77 o 
   1  16   8      416.81      395.77     54.39 o 
   2  16   8       26.18       52.57     29.76 o 
   3  16   8      327.07      235.39     54.98 o 
   4  16   8      284.13      247.18     53.36 o 
   5  16   8     9955.03    10941.14    380.80 o 
   6  16   8     1173.56     1132.18    129.25 o 
   7  16   8     4165.78     4070.53    153.58 o 
   8  16   8     1741.40     1966.41     86.43 o 
   9  16   8       30.25       13.32     21.70 o 
  10  16   8     1529.87     1473.30     74.72 o 
  11  16   8      397.35      367.46     41.77 o 
  12  16   8     2938.61     2967.00    156.72 o 
  13  16   8     3424.64     3282.57    183.53 o 
  -2  17   8     1570.91     1397.52    173.11 o 
  -1  17   8      752.70      736.77     97.86 o 
   0  17   8      121.47      112.96     41.20 o 
   1  17   8       67.22       57.82     35.76 o 
   2  17   8      492.30      462.96     95.52 o 
   3  17   8      999.42      875.91     94.89 o 
   4  17   8     5843.58     5792.20    284.63 o 
   5  17   8       62.39       40.44     62.93 o 
   6  17   8     1717.86     1653.29    165.03 o 
   7  17   8      275.91      221.93     32.72 o 
   8  17   8        0.34       -5.56     19.29 o 
   9  17   8     1142.65     1188.25     63.78 o 
  10  17   8      116.06      150.91     32.00 o 
  11  17   8     4198.60     4247.93    198.52 o 
  12  17   8     1047.19     1039.05     99.85 o 
  -1  18   8        1.45       58.33     43.41 o 
   0  18   8        1.34       46.62     39.95 o 
   1  18   8      287.87      257.01     76.15 o 
   2  18   8     3158.08     3037.52    149.05 o 
   3  18   8     1371.53     1463.69    252.99 o 
   4  18   8     2946.50     3239.69    189.64 o 
   7  18   8      120.84       77.49     41.81 o 
   8  18   8       60.61        3.19     23.89 o 
   9  18   8     2056.84     2173.37    103.10 o 
  10  18   8     4000.85     3894.50    136.17 o 
  11  18   8       10.86       28.39     35.71 o 
   1  19   8     2057.48     2306.16    143.94 o 
   2  19   8        0.15       38.18     39.34 o 
   3  19   8     3908.90     3825.48    275.05 o 
   4  19   8     1891.76     2006.40    211.56 o 
   7  19   8        0.45      -43.56     62.93 o 
   8  19   8     4006.24     4311.21    175.01 o 
   9  19   8     1579.43     1571.53    102.53 o 
  10  19   8     1612.26     1782.69    106.19 o 
   3  20   8      167.52      155.74     62.84 o 
   4  20   8      608.32      627.91    115.40 o 
   9  20   8     2597.43     2785.04    220.40 o 
  -5 -18   9     2114.32     2110.36    166.94 o 
  -4 -18   9       33.07      -29.92     51.62 o 
  -3 -18   9       14.36      -13.18     39.50 o 
  -2 -18   9      725.94      606.14     92.54 o 
  -1 -18   9      161.83      130.82     60.16 o 
   0 -18   9     3013.85     2789.16    419.37 o 
   1 -18   9      250.43      259.54     69.48 o 
  -7 -17   9     1802.63     2052.49    127.81 o 
  -6 -17   9      731.74      727.47     85.90 o 
  -5 -17   9       53.46       68.26     43.30 o 
  -4 -17   9       18.71       -0.67     35.54 o 
  -3 -17   9      170.45      130.04     34.88 o 
  -2 -17   9     2528.45     2633.98    127.93 o 
  -1 -17   9     3262.97     3433.35    162.42 o 
   0 -17   9      543.84      542.50     68.93 o 
   1 -17   9     3524.13     3591.19    215.15 o 
   2 -17   9      163.99       83.98     54.40 o 
   3 -17   9        9.79       29.56     50.60 o 
  -8 -16   9     1842.25     2039.52    128.46 o 
  -7 -16   9      165.20      162.83     40.16 o 
  -6 -16   9        5.44      -25.33     25.33 o 
  -5 -16   9      164.94      163.24     37.89 o 
  -4 -16   9       18.31       58.81     29.51 o 
  -3 -16   9     4578.69     4546.00    192.54 o 
  -2 -16   9      850.47      875.96     64.95 o 
  -1 -16   9     4086.55     4108.07    177.82 o 
   0 -16   9     2185.39     2117.76    103.40 o 
   1 -16   9       94.47       51.81     30.14 o 
   2 -16   9       51.58        3.47     35.92 o 
   3 -16   9        2.37       47.65     44.60 o 
   4 -16   9     1339.99     1266.98    128.02 o 
  -9 -15   9     1395.31     1529.76     98.53 o 
  -8 -15   9        6.17       14.92     30.37 o 
  -7 -15   9      230.74      190.49     34.82 o 
  -6 -15   9      140.52      115.95     35.41 o 
  -5 -15   9     1090.57      950.85     79.04 o 
  -4 -15   9     3704.83     3955.80    151.72 o 
  -3 -15   9      105.31       81.76     34.27 o 
  -2 -15   9     6956.69     7020.41    235.63 o 
  -1 -15   9      862.63      818.78     62.18 o 
   0 -15   9       99.96      100.54     29.82 o 
   1 -15   9      603.18      637.58     63.30 o 
   2 -15   9        1.03      -28.05     28.22 o 
   3 -15   9     3015.52     2992.83    186.43 o 
   4 -15   9     1056.98     1363.52    128.41 o 
   5 -15   9     2006.15     1910.24    323.14 o 
  -9 -14   9      147.72      136.37     38.52 o 
  -8 -14   9      393.10      343.76     42.99 o 
  -7 -14   9        3.25      -22.61     22.61 o 
  -6 -14   9     1152.47     1263.84     69.75 o 
  -5 -14   9     1503.40     1521.68     94.88 o 
  -4 -14   9     1681.44     1633.98     75.53 o 
  -3 -14   9     5387.68     5193.63    183.11 o 
  -2 -14   9       82.67       57.34     38.27 o 
  -1 -14   9      175.44      153.22     32.78 o 
   0 -14   9      548.59      542.71     48.90 o 
   1 -14   9     1013.40      898.16     63.56 o 
   2 -14   9     5459.13     5261.34    186.46 o 
   3 -14   9       30.73       90.83     35.01 o 
   4 -14   9     5839.11     6360.93    699.37 o 
   5 -14   9      789.44      699.13     92.89 o 
   6 -14   9      478.15      464.75     79.95 o 
   7 -14   9      416.00      427.65     84.36 o 
 -10 -13   9      737.45      664.16     77.95 o 
  -9 -13   9        0.02       24.46     28.70 o 
  -8 -13   9       19.56       31.06     24.56 o 
  -7 -13   9     2137.32     2152.98     91.55 o 
  -6 -13   9       46.99       71.71     24.73 o 
  -5 -13   9     7053.52     7306.20    195.18 o 
  -4 -13   9     2412.35     2410.41     90.52 o 
  -3 -13   9      538.84      539.92     41.51 o 
  -2 -13   9       75.23       81.96     25.41 o 
  -1 -13   9       10.65        7.83     20.08 o 
   0 -13   9     2024.60     2000.32     90.88 o 
   1 -13   9     2680.85     2574.21    106.52 o 
   2 -13   9     2221.22     2162.98     95.91 o 
   3 -13   9     5111.26     4820.71    201.17 o 
   4 -13   9        5.08      -13.73     32.55 o 
   5 -13   9      136.95      150.43     74.31 o 
   6 -13   9       99.73       51.64     46.25 o 
   7 -13   9      209.90      142.58     55.06 o 
 -10 -12   9       81.21      116.93     34.98 o 
  -9 -12   9      451.71      453.93     47.88 o 
  -8 -12   9     1044.81     1051.93     71.52 o 
  -7 -12   9      477.51      477.21     50.05 o 
  -6 -12   9     6844.49     7084.35    209.01 o 
  -5 -12   9      350.50      298.61     30.50 o 
  -4 -12   9      389.84      435.10     37.34 o 
  -3 -12   9      337.91      365.43     34.53 o 
  -2 -12   9      449.00      453.19     40.84 o 
  -1 -12   9     1182.17     1234.20     67.94 o 
   0 -12   9      242.09      241.24     43.26 o 
   1 -12   9     4059.00     3933.43    122.69 o 
   2 -12   9     3413.29     3091.30    120.10 o 
   3 -12   9      959.02     1018.12     75.40 o 
   4 -12   9      381.90      377.71     63.69 o 
   5 -12   9      106.31       75.09     44.25 o 
   6 -12   9      156.18      153.34     52.45 o 
   7 -12   9      637.23      512.32     78.70 o 
   8 -12   9     1818.62     1805.45    262.89 o 
 -11 -11   9        0.83        6.17     40.62 o 
 -10 -11   9      295.82      245.69     43.45 o 
  -9 -11   9        4.21       41.28     27.15 o 
  -8 -11   9     2535.68     2783.04    120.96 o 
  -7 -11   9     3518.13     3741.27    127.85 o 
  -6 -11   9      293.47      251.49     32.28 o 
  -5 -11   9     2893.98     2816.44    103.88 o 
  -4 -11   9      466.22      497.84     39.11 o 
  -3 -11   9     2872.46     2999.26    142.47 o 
  -2 -11   9     2265.01     2237.36     88.98 o 
  -1 -11   9     2014.50     2097.81     90.86 o 
   0 -11   9     4080.18     4232.79    128.74 o 
   1 -11   9     1503.83     1459.58     76.73 o 
   2 -11   9     2054.79     1946.68     88.99 o 
   3 -11   9      237.84      195.07     37.82 o 
   4 -11   9      199.35       95.04     41.08 o 
   5 -11   9     2246.74     2306.62    146.39 o 
   6 -11   9      101.13       88.81    108.89 o 
   7 -11   9     3581.82     3722.24    210.21 o 
   8 -11   9     1553.68     1791.27    142.65 o 
   9 -11   9      379.89      421.97     79.68 o 
 -11 -10   9      541.88      445.08     82.15 o 
 -10 -10   9      171.35       98.03     37.18 o 
  -9 -10   9     2554.12     2653.78    115.62 o 
  -8 -10   9       82.73       89.77     27.44 o 
  -7 -10   9      853.46      930.25     57.78 o 
  -6 -10   9       84.86       93.69     23.79 o 
  -5 -10   9      871.43      769.60     43.77 o 
  -4 -10   9      378.36      422.85     35.37 o 
  -3 -10   9      817.10      828.79     46.76 o 
  -2 -10   9     1960.21     1917.35     70.93 o 
  -1 -10   9     5925.51     5996.00    154.42 o 
   0 -10   9        6.34       11.71     14.29 o 
   1 -10   9      215.37      209.87     23.22 o 
   2 -10   9       30.33        6.78     14.03 o 
   3 -10   9       15.30        4.41     15.08 o 
   4 -10   9     5153.60     4913.60    197.42 o 
   5 -10   9       67.69       46.62     35.06 o 
   6 -10   9     5956.55     5363.92    268.36 o 
   7 -10   9       42.69       -9.80     39.95 o 
   8 -10   9     1262.37     1313.66    277.67 o 
   9 -10   9      101.52      198.50     63.02 o 
  10 -10   9      254.81      117.52     80.32 o 
 -11  -9   9      474.70      419.84     92.06 o 
 -10  -9   9     2150.37     1928.79    166.02 o 
  -9  -9   9      107.20       53.03     32.56 o 
  -8  -9   9     2662.56     2650.60    101.23 o 
  -7  -9   9       42.70       21.92     21.04 o 
  -6  -9   9      278.83      305.83     32.06 o 
  -5  -9   9      255.68      278.03     27.19 o 
  -4  -9   9      889.91      967.08     50.96 o 
  -3  -9   9     7692.49     7737.05    213.83 o 
  -2  -9   9     7038.12     6853.06    173.41 o 
  -1  -9   9     5194.53     5013.35    140.93 o 
   0  -9   9     1186.84     1181.82     45.83 o 
   1  -9   9       20.62       14.81     12.97 o 
   2  -9   9      289.56      298.19     26.80 o 
   3  -9   9     1018.87      961.37     47.34 o 
   4  -9   9     2738.42     2611.05    100.99 o 
   5  -9   9     3506.83     3517.13    187.40 o 
   6  -9   9        4.38        6.30     29.72 o 
   7  -9   9     1185.25     1050.97     99.69 o 
   8  -9   9        2.58      -17.08     35.87 o 
   9  -9   9      236.47      132.87     53.01 o 
  10  -9   9     1785.24     1675.92    211.13 o 
 -11  -8   9      383.83      286.74     64.97 o 
 -10  -8   9      786.83      668.60    149.48 o 
  -9  -8   9     1773.37     1705.95    117.18 o 
  -8  -8   9       11.75      -20.63     20.90 o 
  -7  -8   9       55.25       58.88     22.24 o 
  -6  -8   9      520.83      566.50     37.72 o 
  -5  -8   9     5043.38     5116.17    139.42 o 
  -4  -8   9     8925.73     8927.50    243.50 o 
  -3  -8   9     1261.48     1182.46     53.82 o 
  -2  -8   9     6168.89     5953.87    252.04 o 
  -1  -8   9     1433.07     1408.05     50.21 o 
   0  -8   9        6.05        8.72     10.47 o 
   1  -8   9      886.59      927.47     46.76 o 
   2  -8   9       29.60        8.78     12.41 o 
   3  -8   9     6988.61     6715.24    187.39 o 
   4  -8   9     2481.00     2315.60     81.31 o 
   5  -8   9     8827.61     8510.58    306.21 o 
   6  -8   9     3130.31     2999.75    178.33 o 
   7  -8   9       54.99        3.87     42.14 o 
   8  -8   9      729.73      636.36    150.82 o 
   9  -8   9      131.48      113.72     48.70 o 
  10  -8   9     2681.80     2977.37    271.80 o 
  11  -8   9     1922.35     2474.64    261.34 o 
 -11  -7   9     1296.25     1313.01    211.06 o 
 -10  -7   9      343.19      443.92    104.08 o 
  -9  -7   9      117.48      102.93     45.13 o 
  -8  -7   9      308.47      335.93     41.18 o 
  -7  -7   9        5.53        9.41     17.88 o 
  -6  -7   9     7462.15     7276.59    188.44 o 
  -5  -7   9     3167.36     3230.09     96.32 o 
  -4  -7   9     3739.67     3645.21    103.53 o 
  -3  -7   9     3881.98     3802.34    114.98 o 
  -2  -7   9      417.53      396.58     29.80 o 
  -1  -7   9     1661.01     1681.33     55.23 o 
   0  -7   9     2842.58     2776.15     79.26 o 
   1  -7   9     7626.33     7387.37    181.52 o 
   2  -7   9    12717.42    12581.03    296.28 o 
   3  -7   9       13.49        8.33     11.50 o 
   4  -7   9     4894.42     4757.35    139.94 o 
   5  -7   9       15.06       13.90     20.77 o 
   6  -7   9      122.57       97.49     35.05 o 
   7  -7   9     1052.14     1041.91    104.58 o 
   8  -7   9      124.92       51.06     75.02 o 
   9  -7   9     4234.44     4259.50    224.83 o 
  10  -7   9      408.06      547.14    121.48 o 
  11  -7   9      748.02     1049.87    169.84 o 
 -11  -6   9        6.17       -7.00     39.50 o 
 -10  -6   9        5.39       22.67     42.39 o 
  -9  -6   9       89.89      120.06     42.67 o 
  -8  -6   9      490.86      511.50     57.19 o 
  -7  -6   9     2540.48     2642.11    111.64 o 
  -6  -6   9        6.67       -2.12     15.24 o 
  -5  -6   9     7741.58     7663.15    194.78 o 
  -4  -6   9      826.48      791.09     45.72 o 
  -3  -6   9      318.32      338.73     25.41 o 
  -2  -6   9     2926.45     3060.98    137.94 o 
  -1  -6   9      135.37      136.43     15.84 o 
   0  -6   9    10172.04    10080.89    240.19 o 
   1  -6   9     8699.42     8841.05    217.47 o 
   2  -6   9     3481.28     3483.86     94.04 o 
   3  -6   9     1287.84     1286.87     60.01 o 
   4  -6   9      487.64      499.64     32.77 o 
   5  -6   9      482.78      496.17     44.84 o 
   6  -6   9     2107.64     2068.36     97.81 o 
   7  -6   9     4234.29     4275.21    173.19 o 
   8  -6   9     7507.60     8063.68    366.28 o 
   9  -6   9      289.73      248.08     51.30 o 
  10  -6   9     1397.64     1724.71    195.15 o 
  11  -6   9      158.37      127.84     80.18 o 
  12  -6   9       37.33       55.15     87.25 o 
 -11  -5   9        0.87       20.46     42.80 o 
 -10  -5   9       61.47      104.80     45.90 o 
  -9  -5   9     1618.08     1442.10    127.98 o 
  -8  -5   9     2751.00     2661.06    155.53 o 
  -7  -5   9      787.55      833.58     67.70 o 
  -6  -5   9     5853.37     5760.67    188.73 o 
  -5  -5   9       76.99       92.46     20.15 o 
  -4  -5   9      431.63      450.00     29.58 o 
  -3  -5   9     2980.33     3045.65     87.37 o 
  -2  -5   9     3354.69     3379.94     93.55 o 
  -1  -5   9    10853.58    10357.82    247.28 o 
   0  -5   9      163.63      183.55     17.11 o 
   1  -5   9    19364.48    19414.94    445.47 o 
   2  -5   9     4640.82     4702.39    119.99 o 
   3  -5   9     1736.38     1716.65     64.41 o 
   4  -5   9     1969.38     1946.79     62.88 o 
   5  -5   9        8.70       20.37     16.55 o 
   6  -5   9     8454.95     8700.38    309.42 o 
   7  -5   9     2608.99     2707.84    120.09 o 
   8  -5   9     3104.56     3232.06    172.60 o 
   9  -5   9     4294.39     4309.93    326.67 o 
  10  -5   9       47.24       30.69     57.56 o 
  11  -5   9       66.19      -16.97     57.27 o 
  12  -5   9      254.36      199.11     96.16 o 
 -11  -4   9       11.71       37.81     46.59 o 
 -10  -4   9     1752.57     1729.85    133.19 o 
  -9  -4   9     1072.77     1064.88    102.30 o 
  -8  -4   9     4620.46     4703.85    233.57 o 
  -7  -4   9     3521.58     3499.04    183.08 o 
  -6  -4   9      253.76      302.50     30.11 o 
  -5  -4   9       98.61      110.74     19.55 o 
  -4  -4   9      306.11      264.81     22.94 o 
  -3  -4   9    11323.21    11386.25    251.04 o 
  -2  -4   9    11288.27    11430.31    270.47 o 
  -1  -4   9      531.22      517.94     25.70 o 
   0  -4   9     6349.37     6153.51    141.82 o 
   1  -4   9      675.73      765.85     29.96 o 
   2  -4   9      614.05      601.52     26.30 o 
   3  -4   9     1507.04     1406.96     42.91 o 
   4  -4   9     2103.48     2146.38     62.60 o 
   5  -4   9    17119.56    16896.99    565.87 o 
   6  -4   9      653.58      639.80     49.86 o 
   7  -4   9    10877.19    11216.03    390.66 o 
   8  -4   9     3903.26     3817.95    158.08 o 
   9  -4   9      148.31      115.61     39.20 o 
  10  -4   9      264.99      253.56     84.28 o 
  11  -4   9        0.53      109.31     70.99 o 
  12  -4   9     2832.02     3532.15    307.44 o 
  13  -4   9     1652.20     1822.00    226.55 o 
 -11  -3   9     1429.84     1279.61    119.23 o 
 -10  -3   9      226.22      169.44    102.60 o 
  -9  -3   9     5861.32     5721.33    276.02 o 
  -8  -3   9      109.13       97.63     56.78 o 
  -7  -3   9      424.67      480.68     64.37 o 
  -6  -3   9        1.56        3.99     22.99 o 
  -5  -3   9       70.31       45.71     15.44 o 
  -4  -3   9     5184.23     5015.28    122.51 o 
  -3  -3   9     1085.07     1031.88     35.71 o 
  -2  -3   9    10907.53    10628.95    236.12 o 
  -1  -3   9     9847.31     9902.78    236.43 o 
   0  -3   9      278.79      239.19     21.35 o 
   1  -3   9      751.86      752.88     28.86 o 
   2  -3   9       21.08       46.27     10.96 o 
   3  -3   9     3875.74     3850.78     93.26 o 
   4  -3   9     4973.23     4766.86    112.40 o 
   5  -3   9     4204.80     4005.28    115.99 o 
   6  -3   9     9327.76     9315.31    340.66 o 
   7  -3   9      285.55      275.80     34.27 o 
   8  -3   9     1001.48     1135.09    105.68 o 
   9  -3   9        6.39      -43.70     43.70 o 
  10  -3   9      588.72      586.73     76.00 o 
  11  -3   9     4173.59     4790.18    367.82 o 
  12  -3   9      469.46      398.79    109.17 o 
  13  -3   9     1982.75     2207.36    247.20 o 
 -11  -2   9      805.91      815.32     98.09 o 
 -10  -2   9     1888.79     1968.74    141.10 o 
  -9  -2   9      397.59      468.73    142.55 o 
  -8  -2   9      486.89      414.34     64.00 o 
  -7  -2   9      388.03      393.16     48.21 o 
  -6  -2   9     1810.12     1795.55     92.55 o 
  -5  -2   9     3806.35     3588.78    145.74 o 
  -4  -2   9     1145.53     1157.36     59.55 o 
  -3  -2   9    11991.73    12027.52    248.87 o 
  -2  -2   9    11142.56    11442.48    252.16 o 
  -1  -2   9     4155.08     4400.96    105.42 o 
   0  -2   9      336.23      398.89     19.64 o 
   1  -2   9       33.40       15.87      7.54 o 
   2  -2   9     5192.62     5118.92    110.99 o 
   3  -2   9     1587.86     1596.92     56.31 o 
   4  -2   9    13151.12    12721.08    275.62 o 
   5  -2   9    10822.41    10670.17    279.15 o 
   6  -2   9       85.01      136.32     17.66 o 
   7  -2   9        6.35       35.17     19.22 o 
   8  -2   9       21.76      -16.98     17.43 o 
   9  -2   9     1391.01     1487.44    108.86 o 
  10  -2   9     4170.01     4779.41    323.56 o 
  11  -2   9      658.21      608.37    118.51 o 
  12  -2   9     3628.13     4461.11    355.94 o 
  13  -2   9        2.34      -48.65     67.60 o 
 -11  -1   9      164.47      113.13     84.00 o 
 -10  -1   9      234.91      222.47     57.65 o 
  -9  -1   9       31.09       27.81     49.28 o 
  -8  -1   9        2.07        0.86     31.70 o 
  -7  -1   9     3956.18     4065.55    167.32 o 
  -6  -1   9     1607.99     1500.65     85.88 o 
  -5  -1   9     4493.61     4367.42    170.17 o 
  -4  -1   9     6010.24     6235.34    219.76 o 
  -3  -1   9      533.51      603.16     26.23 o 
  -2  -1   9      110.43       90.09     11.05 o 
  -1  -1   9      269.11      215.56     23.64 o 
   0  -1   9     5088.27     5179.45    112.03 o 
   1  -1   9     6436.87     6125.69    138.86 o 
   2  -1   9     1275.27     1429.69     38.78 o 
   3  -1   9    45776.59    47178.18    978.48 o 
   4  -1   9    20795.71    21308.95    451.26 o 
   5  -1   9    19172.57    19529.77    446.66 o 
   6  -1   9        1.87        5.59     13.72 o 
   7  -1   9       65.90       43.47     13.68 o 
   8  -1   9    10620.81    10517.19    458.55 o 
   9  -1   9     1200.44     1239.66     97.52 o 
  11  -1   9     1878.91     1901.62    200.24 o 
  12  -1   9       44.40       -4.38     61.09 o 
  13  -1   9      280.43      318.61     99.70 o 
  14  -1   9        1.64      -16.55     75.37 o 
 -11   0   9      583.10      677.67    148.63 o 
 -10   0   9       81.28      152.45     87.82 o 
  -9   0   9        3.96        9.01     35.71 o 
  -8   0   9      747.61      681.01    206.82 o 
  -7   0   9      185.00      154.07     35.01 o 
  -6   0   9     5516.24     5423.72    221.22 o 
  -5   0   9     1164.25     1133.99     62.32 o 
  -4   0   9     3263.87     3369.48    106.85 o 
  -3   0   9     1010.41     1029.42     43.01 o 
  -2   0   9      602.87      638.49     23.71 o 
  -1   0   9     2145.85     2072.67     52.74 o 
   0   0   9    15097.51    15559.93    312.25 o 
   1   0   9    31620.07    32416.61    635.49 o 
   2   0   9    28719.05    30257.86    592.56 o 
   3   0   9       10.98        7.73      6.73 o 
   4   0   9     1263.77     1281.75     48.68 o 
   5   0   9     1072.90     1146.65     38.63 o 
   6   0   9     1481.14     1456.84     53.06 o 
   7   0   9     4429.07     4421.02    161.16 o 
   8   0   9      133.35       99.78     21.48 o 
   9   0   9    10166.97    10815.63    676.39 o 
  10   0   9     1946.26     2143.72    193.74 o 
  11   0   9      876.89      900.54    135.90 o 
  12   0   9      286.84      283.54     91.07 o 
  13   0   9       34.85       10.18     61.37 o 
  14   0   9     1938.25     2115.30    240.97 o 
 -10   1   9      185.66      158.39     81.88 o 
  -9   1   9      717.55      772.27    132.93 o 
  -8   1   9      916.48      769.99    138.66 o 
  -7   1   9     5270.14     5511.48    212.31 o 
  -6   1   9       14.51       19.01     23.49 o 
  -5   1   9     5868.03     5508.83    181.16 o 
  -4   1   9     2104.40     2016.57     74.28 o 
  -3   1   9      644.09      700.25     39.55 o 
  -2   1   9     2139.29     2071.90     63.90 o 
  -1   1   9      402.26      469.28     23.90 o 
   0   1   9    16943.75    16833.43    358.72 o 
   1   1   9    12563.52    12735.64    256.79 o 
   2   1   9     3976.58     3978.63    102.48 o 
   3   1   9       81.02       97.94     12.14 o 
   4   1   9      182.67      164.04     13.66 o 
   5   1   9       78.07       53.13     12.12 o 
   6   1   9       89.61       47.30     12.51 o 
   7   1   9     5889.65     5667.38    157.63 o 
   8   1   9    13852.99    13315.24    390.37 o 
   9   1   9       59.52       55.83     33.67 o 
  10   1   9     1757.76     1582.16    167.01 o 
  11   1   9      111.76      150.47     64.63 o 
  12   1   9      275.63      166.87     74.38 o 
  13   1   9      875.48     1193.69    170.55 o 
  14   1   9       19.53       29.27     69.29 o 
 -10   2   9       75.97      104.51     88.67 o 
  -9   2   9     1635.42     1620.91    197.42 o 
  -8   2   9     2261.17     2199.87    218.35 o 
  -7   2   9      944.07     1114.54     78.05 o 
  -6   2   9     5527.73     5402.77    206.44 o 
  -5   2   9      200.18      177.64     46.44 o 
  -4   2   9       47.19       45.88     17.42 o 
  -3   2   9      473.58      451.60     52.25 o 
  -2   2   9     4082.40     4036.14    157.64 o 
  -1   2   9    21357.08    21867.95    465.36 o 
   0   2   9     3948.75     4161.36    130.36 o 
   1   2   9    32472.90    31793.14    715.06 o 
   2   2   9     1913.54     2109.82     61.71 o 
   3   2   9     1369.98     1384.81     36.56 o 
   4   2   9     4671.79     4448.22    110.46 o 
   5   2   9      832.01      850.51     49.44 o 
   6   2   9    14213.04    13680.38    351.08 o 
   7   2   9     2760.61     2938.63     90.12 o 
   8   2   9     1423.41     1380.49     79.93 o 
   9   2   9     2059.26     1988.35     94.13 o 
  10   2   9      281.67      157.15     31.71 o 
  11   2   9      714.74      686.86    114.69 o 
  12   2   9      394.62      526.77    109.74 o 
  13   2   9      533.41      445.32    108.32 o 
  14   2   9     1923.25     2486.94    253.98 o 
 -10   3   9     1734.24     2042.75    236.73 o 
  -9   3   9      252.69      395.40    110.30 o 
  -8   3   9     1902.91     2022.81    211.28 o 
  -7   3   9      579.77      640.36     60.58 o 
  -6   3   9      824.09      767.85     75.42 o 
  -5   3   9        6.32       -2.70     19.08 o 
  -4   3   9       79.17       51.61     20.66 o 
  -3   3   9     5315.11     5251.09    169.17 o 
  -2   3   9     5484.64     5687.85    159.40 o 
  -1   3   9     2203.98     2332.21     68.32 o 
   0   3   9     8743.35     8878.20    211.79 o 
   1   3   9      454.16      476.86     29.00 o 
   2   3   9     1456.77     1522.27     51.40 o 
   3   3   9     4287.94     4347.50    108.06 o 
   4   3   9     2634.78     2581.34     90.12 o 
   5   3   9    14589.17    14032.05    356.34 o 
   6   3   9      181.27      182.22     21.26 o 
   7   3   9     7703.88     7347.71    220.04 o 
   8   3   9     1315.00     1224.35     66.82 o 
   9   3   9      256.58      248.69     57.15 o 
  10   3   9     1033.61     1048.48     69.71 o 
  11   3   9        3.84        6.67     22.15 o 
  12   3   9     2975.38     3250.44    266.43 o 
  13   3   9      863.02     1002.36    151.32 o 
  14   3   9      480.37      532.71    120.63 o 
  15   3   9      224.82      337.70    110.30 o 
  -9   4   9     2369.50     2419.20    246.06 o 
  -8   4   9       81.76       68.90     50.79 o 
  -7   4   9      125.01       63.92     41.22 o 
  -6   4   9      265.61      297.54     32.94 o 
  -5   4   9      311.19      308.28     32.03 o 
  -4   4   9     8144.27     8021.56    221.63 o 
  -3   4   9     1282.03     1268.61     56.70 o 
  -2   4   9    11088.87    10990.86    289.04 o 
  -1   4   9     2286.99     2227.88     66.93 o 
   0   4   9      525.13      541.52     26.35 o 
   1   4   9     1518.07     1613.72     48.94 o 
   2   4   9     5284.68     5605.95    137.20 o 
   3   4   9    24384.30    24482.23    674.32 o 
   4   4   9    26776.24    27351.41    616.78 o 
   5   4   9     9391.65     9463.86    246.08 o 
   6   4   9     9631.29     9384.96    245.70 o 
   7   4   9       21.58        4.77     18.11 o 
   8   4   9      839.46      849.41    106.15 o 
   9   4   9      450.17      433.05     54.92 o 
  10   4   9     1071.49      929.41     65.84 o 
  11   4   9     9540.75     9479.20    340.05 o 
  12   4   9      255.23      283.94     64.36 o 
  13   4   9     1711.94     1598.00    184.41 o 
  14   4   9      124.77       15.70     63.07 o 
  15   4   9        7.42      -19.23     71.42 o 
  -9   5   9       22.54       25.74     72.83 o 
  -8   5   9       62.82       51.78     39.39 o 
  -7   5   9       67.26      100.80     37.28 o 
  -6   5   9     1838.22     1715.43    107.14 o 
  -5   5   9     4505.97     4762.70    145.87 o 
  -4   5   9       55.96       56.86     20.13 o 
  -3   5   9    19776.11    19680.87    500.65 o 
  -2   5   9     2274.84     2155.01     76.27 o 
  -1   5   9     1495.72     1620.68     63.05 o 
   0   5   9      606.60      632.05     28.52 o 
   1   5   9     1901.78     1901.11     48.01 o 
   2   5   9    20078.54    19802.93    491.23 o 
   3   5   9     2558.82     2608.00     67.86 o 
   4   5   9    14869.82    14814.65    315.95 o 
   5   5   9    10035.96     9535.71    261.76 o 
   6   5   9       46.13       49.47     14.53 o 
   7   5   9     1842.21     1887.54     84.39 o 
   8   5   9     1178.13     1154.83     65.80 o 
   9   5   9     4180.92     4044.81    159.45 o 
  10   5   9     5368.42     5207.40    200.37 o 
  11   5   9     1607.93     1591.16     92.34 o 
  12   5   9     4842.75     4742.37    167.27 o 
  13   5   9      245.04      198.57     57.14 o 
  14   5   9        0.99       65.76     71.13 o 
  15   5   9      192.78      178.89     85.27 o 
  -9   6   9       14.53       24.04     80.47 o 
  -8   6   9        9.75       11.80     35.41 o 
  -7   6   9     1707.01     2039.20    120.21 o 
  -6   6   9      879.43      907.26     77.79 o 
  -5   6   9     2419.92     2418.60    121.86 o 
  -4   6   9     5344.01     5240.31    173.26 o 
  -3   6   9       85.79       44.78     21.25 o 
  -2   6   9     4491.33     4624.55    136.31 o 
  -1   6   9      403.80      369.90     28.47 o 
   0   6   9     2431.53     2329.76     67.75 o 
   1   6   9    23774.34    25476.11    682.08 o 
   2   6   9      938.92      922.90     31.84 o 
   3   6   9    11369.81    11172.54    334.32 o 
   4   6   9        9.12       22.42      7.91 o 
   5   6   9       66.24      100.42     16.29 o 
   6   6   9     3162.40     2990.99    100.03 o 
   7   6   9       10.93        5.26     13.81 o 
   8   6   9     9682.36     9174.83    318.89 o 
   9   6   9     1726.81     1636.66     83.83 o 
  10   6   9     4350.80     4119.62    166.23 o 
  11   6   9     1472.08     1484.13    107.30 o 
  12   6   9      289.15      270.38     38.20 o 
  13   6   9      159.05      107.17     31.91 o 
  14   6   9       25.70      -14.95     38.94 o 
  15   6   9     1209.58     1214.06    176.35 o 
  -8   7   9      953.02     1016.61     90.76 o 
  -7   7   9      213.70      176.60     47.63 o 
  -6   7   9     4733.83     4886.22    205.99 o 
  -5   7   9      480.86      455.27     56.79 o 
  -4   7   9      650.85      649.65     62.62 o 
  -3   7   9      252.02      201.10     29.55 o 
  -2   7   9       18.76       33.41     18.19 o 
  -1   7   9     2942.60     3125.59     95.25 o 
   0   7   9     3290.22     3312.65    101.28 o 
   1   7   9     8062.03     8242.45    218.16 o 
   2   7   9    11985.12    11704.30    275.05 o 
   3   7   9       12.86       16.68      7.55 o 
   4   7   9        7.36        7.12      8.30 o 
   5   7   9     3755.00     3799.68    121.31 o 
   6   7   9     1256.24     1202.34     52.01 o 
   7   7   9    10221.77    10111.42    344.77 o 
   8   7   9      537.27      517.10     55.04 o 
   9   7   9     4453.26     4391.87    171.57 o
[truncated: 336,502 more chars]
